# Supplementary material for: The DNA of coral reef biodiversity: predicting and protecting genetic diversity of reef assemblages
Source: Proc Biol Sci. 2016 Apr 27;283(1829):20160354. doi: 10.1098/rspb.2016.0354 (PMC4855387; doi:10.1098/rspb.2016.0354)
Supplement: Supplementary Data Spreadsheets [file rspb20160354supp2.xls]

## Sheet: Dataset S1
Genetic species names, data sources, sample sizes by island and source references for all available mitochondrial data. Samples of less than 6 individuals were not analyzed. Marker codes: CB - Cytochrome B; CI - Cytochrome Oxidase I; CR - Control Region; 16S - ribosomal subunit 16S; ATP- ATPase6 and ATPase8.
Species	Genetic Data source	dataset name	Marker	french	gardner	hawaii	kauai	kure	lanai	laysan	lisianski	maro	maui	midway	molokai	necker/mokumanamana	nihoa	niihau	oahu	pearl& hermes	Genetic Data Source References
Abudefduf abdominalis	Coleman et al. 2014	abuabd_CB	CB	31		25	27	37		36	16	28	26	54		19		8	31	29	Coleman RR, Gaither MR, Kimokeo B, Stanton FG, Bowen B, Toonen RJ (2014) Large-scale introduction of the Indo-Pacific damselfish Abudefduf vaigiensis into Hawai'i promotes genetic swamping of the endemic congener A. abdominalis. Molecular Ecology, 23, 5552-5565.
Abudefduf vaigiensis	Coleman et al. 2014	abuvai_CB	CB	19	19	13	17			7			8	22		7		6	6	22	Coleman RR, Gaither MR, Kimokeo B, Stanton FG, Bowen B, Toonen RJ (2014) Large-scale introduction of the Indo-Pacific damselfish Abudefduf vaigiensis into Hawai'i promotes genetic swamping of the endemic congener A. abdominalis. Molecular Ecology, 23, 5552-5565.
Acanthurus nigrofuscus	Eble et al. 2009	acanigF_CB	CB	33	25	33	26						35		29		40		39	20	Eble JA, Toonen RJ, Bowen BW (2009) Endemism and dispersal: comparative phylogeography of three surgeonfishes across the Hawaiian Archipelago. Marine Biology, 156, 689–698.
Acanthurus nigroris	DiBattista et al. 2011	acanigR_CB	CB	33	27	32	34	41		46	39	35		30			32		29	29	DiBattista, J.D., Wilcox, C., Craig, M.T., Rocha, L.A., and Bowen, B. (2011) Phylogeographic survey of theIndo-Pacific surgeonfish, Acanthurus nigroris, reveals high connectivity and a cryptic endemic species in theHawaiian Archipelago. Journal of Marine Biology, 2011, 839134
Acanthurus olivaceus	Gaither et al. 2015	acaoli_CB	CB	20	29	32	21	12		32	20	5	18	27		30	20		22	26	Gaither MR, Bernal MA, Coleman RR, Bowen BW, Jones SA, Simison WB and Rocha LA (2015) Genomic signatures of geographic isolation and natural selection in coral reef fishes. Molecular Ecology, 24, 1543–1557.
Acanthaster planci	Timmers et al. 2012	acapla_CR	CR	13		107	24		30				26		22			30	25	124	Timmers MA, Bird CE, Skillings DJ, Smouse PE, Toonen RJ (2012) There’s no place like home: crown-of-thorns outbreaks in the central pacific are regionally derived and independent events. PloS one, 7, e31159.
Calcinus haigae	Baums et al. 2014	calhai_CI	CI			51							18								Baums IB, Scott Godwin L, Franklin EC, Carlon DB, Toonen RJ (2014) Discordant population expansions in four species of coral-associated Pacific hermit crabs (Anomura: Diogenidae) linked to habitat availability resulting from sea-level change. Journal of Biogeography, 14, 339–352.
Calcinus hazletti	Baums et al. 2014	calhaz_CI	CI	32		21	11	11				33	29				7			22	Baums IB, Scott Godwin L, Franklin EC, Carlon DB, Toonen RJ (2014) Discordant population expansions in four species of coral-associated Pacific hermit crabs (Anomura: Diogenidae) linked to habitat availability resulting from sea-level change. Journal of Biogeography, 14, 339–352.
Calcinus seurati	Baums et al. 2014	calseu_CI	CI			9	44						28						77		Baums IB, Scott Godwin L, Franklin EC, Carlon DB, Toonen RJ (2014) Discordant population expansions in four species of coral-associated Pacific hermit crabs (Anomura: Diogenidae) linked to habitat availability resulting from sea-level change. Journal of Biogeography, 14, 339–352.
Caranx ignobilis	Santos et al. 2010	carign_ATP	ATP			18													10		Santos SR, Xiang Y, Tagawa AW (2010) Population Structure and Comparative Phylogeography of Jack Species (Caranx ignobilis and C. melampygus) in the High Hawaiian Islands. Journal of Heredity, September 29, doi:10.1093/jhered/esq101
Caranx melampygus	Santos et al. 2010	carmel_ATP	ATP			26	6												21		Santos SR, Xiang Y, Tagawa AW (2010) Population Structure and Comparative Phylogeography of Jack Species (Caranx ignobilis and C. melampygus) in the High Hawaiian Islands. Journal of Heredity, September 29, doi:10.1093/jhered/esq101
Cellana exarata	Bird et al. 2007	celexa_CI	CI	36	18	41	21								18	25	11				Bird CE, Holland BS, Bowen BW, Toonen RJ (2007) Contrasting phylogeography in three endemic Hawaiian limpets (Cellana spp.) with similar life histories. Molecular ecology, 16, 3173–86.
Cellana sandwicensis	Bird et al. 2007	celsan_CI	CI	8		42	20								21	18					Bird CE, Holland BS, Bowen BW, Toonen RJ (2007) Contrasting phylogeography in three endemic Hawaiian limpets (Cellana spp.) with similar life histories. Molecular ecology, 16, 3173–86.
Cellana talcosa	Bird et al. 2007	celtal_CI	CI			43	38								24						Bird CE, Holland BS, Bowen BW, Toonen RJ (2007) Contrasting phylogeography in three endemic Hawaiian limpets (Cellana spp.) with similar life histories. Molecular ecology, 16, 3173–86.
Cephalopholis argus	Gaither et al. 2012	ceparg_CB	CB			28	23		31				54		24	9	10	30	54		Gaither MR, Toonen RJ, Bowen BW (2012) Coming out of the starting blocks: extended lag time rearranges genetic diversity in introduced marine fishes of Hawai’i. Proceedings of the Royal Society Series B, Biological Sciences, 279, 3948–57.
Chaetodon fremblii	Craig et al. 2010	chafre_CB	CB	47	31		23	45		33	27	32		49			20			45	Craig MT, Eble J, Bowen B (2010) Origins, ages and population histories: Comparative phylogeography of endemic Hawaiian butterflyfishes (genus Chaetodon). Journal of Biogeography, 37, 2125-2136
Chaetodon lunulatus	Waldrop 2014	chalun_CB	CB	27		26		30			5	33		31					5	35	Waldrop E (2014) Phylogeography and evolution of butterflyfishes in the subgenus Corallochaetodon: Chaetodon lunulatus, Chaetodon trifasciatus, Chaetodon austriacus, Chaetodon melapterus. M.S. Thesis, University of Hawaii, Honolulu. 54 pp.
Chaetodon miliaris	Craig et al. 2010	chamil_CB	CB	45	26	10	18	38		27	27	18	26	43		19	35		23	46	Craig MT, Eble J, Bowen B (2010) Origins, ages and population histories: Comparative phylogeography of endemic Hawaiian butterflyfishes (genus Chaetodon). Journal of Biogeography, 37, 2125-2136
Chaetodon multicinctus	Craig et al. 2010	chamul_CB	CB	33	29	31	31			41			14				28		16	14	Craig MT, Eble J, Bowen B (2010) Origins, ages and population histories: Comparative phylogeography of endemic Hawaiian butterflyfishes (genus Chaetodon). Journal of Biogeography, 37, 2125-2136
Ctenochaetus strigosus	Eble et al. 2009	ctestr_CB	CB	37	29	102	28	38	38			31	37	32	25		29		40	33	Eble JA, Toonen RJ, Bowen BW (2009) Endemism and dispersal: comparative phylogeography of three surgeonfishes across the Hawaiian Archipelago. Marine Biology, 156, 689–698.
Dascyllus albisella	Ramon et al. 2008	desalb_CR	CR	25		10		14						7					8	28	Ramon ML, Nelson PA, Martini E, Walsh WJ, Bernardi G (2008) Phylogeography, historical demography, and the role of post-settlement ecology in two Hawaiian damselfish species. Marine Biology, 153, 1207–1217.
Echidna nebulosa	Reece et al. 2011	echneb_CBCI	CBCI			18													12		Reece JS, Bowen BW, Smith DG, Larson A (2011) Comparative phylogeography of four Indo-Pacific moray eel species (Muraenidae) reveals comparable ocean-wide genetic connectivity despite five-fold differences in available adult habitat. Marine Ecology Progress Series, 437, 269-277.
Epinephelus/Hyporthodus quernus	Rivera et al. 2011	epique_CR	CR		20	36	30				29	46	30			30	44		9	27	Rivera MAJ, Andrews KR, Kobayashi DR, Wren JLK, Kelley C, Roderick GK, Toonen RJ (2011) Genetic analyses and simulations of larval dispersal reveal distinct populations and directional connectivity across the range of the Hawaiian Grouper (Epinephelus quernus). Journal of Marine Biology, 2011, 1–11.
Etelis coruscans	Andrews et al. 2014	etecor_CB	CB		104	83	69				34	44	61		92		43	51	55	12	Andrews KR, Moriwake VN, Wilcox C, Grau EG, Kelley C, Pyle RL, Bowen BW (2014) Phylogeographic analyses of submesophotic snappers Etelis coruscans and Etelis "marshi" (Family Lutjanidae) reveal concordant genetic structure across the Hawaiian Archipelago. Plos One 9, e91665-e91665.
Etelis marshi	Andrews et al. 2014	etemar_CB	CB		31	73	44				12	46	74		64	64		76	34		Andrews KR, Moriwake VN, Wilcox C, Grau EG, Kelley C, Pyle RL, Bowen BW (2014) Phylogeographic analyses of submesophotic snappers Etelis coruscans and Etelis "marshi" (Family Lutjanidae) reveal concordant genetic structure across the Hawaiian Archipelago. Plos One 9, e91665-e91665.
Gymnothorax flavimarginatus	Reece et al. 2010	gymfla_CBCI	CBCI			53				5		10							7		Reece JS, Bowen BW, Joshi K, Goz V, Larson A (2010) Phylogeography of two moray eels indicates high dispersal throughout the Indo-Pacific. Journal of Heredity, 101, 391-402
Gymnothorax undulatus	Reece et al. 2010	gymund_CBCI	CBCI			27						29				34			19		Reece JS, Bowen BW, Joshi K, Goz V, Larson A (2010) Phylogeography of two moray eels indicates high dispersal throughout the Indo-Pacific. Journal of Heredity, 101, 391-402
Halichoeres ornatissimus	Ludt et al. 2012	halorn_CI	CI	46		71	32						6			15	7	44	17	35	Ludt WB, M. Bernal, B.W. Bowen, L.A. Rocha (2012) Living in the past: Phylogeography and population histories of Indo-Pacific wrasses (Genus Halichoeres) in shallow lagoons versus outer reef slopes. PLoS One 7, e38042
Heterocentrotus mammillatus	H. Bolick	hetmam_CI	CI			28	28	30						30					30	28	unpublished data
Holothuria atra	Skillings et al. 2011	holatr_CI	CI	29		30	30	23		12				35				5	24	37	Skillings DJ, Bird CE, Toonen RJ (2011) Gateways to Hawai‘i: Genetic population structure of the tropical sea cucumber Holothuria atra. Journal of Marine Biology, 2011, 1–16.
Holothuria whitmaei	Skillings et al. 2014	holwhi_CI	CI	26		26	33	39		22				27						57	Skillings DJ, Bird CE, Toonen RJ (2014) Comparative population structure of two edible Indo-Pacific coral reef sea cucumbers (Echinodermata: Holothuroidea). Bulletin of Marine Science, 90, 359-378.
Lutjanus fulvus	Gaither et al. 2012	lutful_CB	CB			40	27						38					9	40		Gaither MR, Toonen RJ, Bowen BW (2012) Coming out of the starting blocks: extended lag time rearranges genetic diversity in introduced marine fishes of Hawai’i. Proceedings of the Royal Society Series B, Biological Sciences, 279, 3948–57.
Lutjanus kasmira	Gaither et al. 2010	lutkas_CR	CB	40		101	36	9				21	39	40		49			50		unpublished data
Mulloidichthys flavolineatus	I. Fernandez-Silva	mulfla_CB	CB	23	11	83	60	27		10		8	25	31				9	57	44	unpublished data
Mulloidichthys vanicolensis	I. Fernandez-Silva	mulvan_CB	CB	39	8	5		30		14			5	39		7	8	17	15	42	unpublished data
Myripristis berndtii	Craig et al. 2007	myrber_CB	CB	31		31		16	13					22	18			8		5	Craig MT, Eble J, Bowen B, Robertson R (2007) High genetic connectivity across the Indian and Pacific Oceans in the reef fish Myripristis berndti (Holocentridae). Marine Ecology Progress Series, 334, 245-254
Ophiocoma erinaceus	D. Skillings	opheri_16S	16S			43	38	32		19		42	40	9			12		36	6	unpublished data
Ophiocoma pica	D. Skillings	ophpic_16S	16S	45		23	26	49		39	25	43	10	53			10	12		42	unpublished data
Panulirus marginatus	Iacchei et al. 2014	panmar_CI	CI	7	58		50	51		57	47	56	34	41		58			54	49	Iacchei M., O'Malley JM, Toonen RJ (2014) After the gold rush: population structure of spiny lobsters in Hawaii following a fishery closure and the implications for contemporary spatial management. Bulletin of Marine Science, 90, 331-357.
Panulirus penicillatus	Iacchei et al. 2014	panpen_CI	CI	44		47	52		35		18	5	24		21	5				30	Iacchei M., O'Malley JM, Toonen RJ (2014) After the gold rush: population structure of spiny lobsters in Hawaii following a fishery closure and the implications for contemporary spatial management. Bulletin of Marine Science, 90, 331-357.
Parupeneus multifasciatus	Szabo et al. 2014	parmul_CB	CB	31	12	28	30	29		52	28	30		45		25	29	49	28	37	Szabo Z, Snelgrove B, Craig M, Rocha L, Bowen B (2014) Phylogeography of the manybar goatfish, Parupeneus multifasciatus, reveals isolation of the Hawaiian archipelago and a cryptic species in the Marquesas Islands. Bulletin of Marine Science, 90, 493-512.
Pristipomoides filamentosus	Gaither et al. 2011	prifil_CB	CB		52	75	38		75			19	79		73		5		66		Gaither MR, Jones S a, Kelley C, Newman SJ, Sorenson L, Bowen BW (2011) High connectivity in the deepwater snapper Pristipomoides filamentosus (Lutjanidae) across the Indo-Pacific with isolation of the Hawaiian archipelago. PloS one, 6, e28913.
Squalus mitsukurii	Daly-Engel et al. 2010	squmit_CR	CR												7		8		91		Daly-Engel TS, Grubbs RD, Feldheim KA, Bowen BW, Toonen RJ (2010) Is multiple mating beneficial or unavoidable? Low multiple paternity and genetic diversity in the shortspine spurdog Squalus mitsukurii. Marine Ecology Progress Series, 403, 255-267.
Stegastes fasciolatus	Ramon et al. 2008	stefas_CR	CR	24		27	49	42						20					42	15	Ramon ML, Nelson PA, Martini E, Walsh WJ, Bernardi G (2008) Phylogeography, historical demography, and the role of post-settlement ecology in two Hawaiian damselfish species. Marine Biology, 153, 1207–1217.
Stenella longirostris	Andrews et al. 2010	stelon_CR	CR	33		79	32	51					59	115				45	40	47	Andrews KR, Karczmarski L, Au WWL, Rickards SH, Vanderlip CA, Bowen BW, Gordon Grau E, Toonen RJ (2010) Rolling stones and stable homes: social structure, habitat diversity and population genetics of the Hawaiian spinner dolphin (Stenella longirostris). Molecular ecology, 19, 732–48.
Triaenodon obesus	Whitney et al. 2012	triobe_CR	CR	6	30	7				20		22	17			30			17	5	Whitney NM, Robbins WD, Schultz JK, Bowen BW, Holland KN (2012) Oceanic dispersal in a sedentary reef shark (Triaenodon obesus): genetic evidence for extensive connectivity without a pelagic larval stage. Journal of Biogeography, 39, 1144–1156.
Zebrasoma flavescens	Eble et al. 2011.	zebfla_CB	CB	40		145	42	35	35			26	39	33	48		19		35	29	Eble J, Toonen R, Sorenson L, Basch L, Papastamatiou Y, Bowen B (2011) Escaping paradise: larval export from Hawaii in an Indo-Pacific reef fish, the yellow tang Zebrasoma flavescens. Marine Ecology Progress Series, 428, 245–258.

## Sheet: Dataset S2
Nuclear marker dataset sample sizes. Marker codes are NS - nuclear sequence and M- microsatellites, numbers indicate number of loci
Species	Taxon	Data source	Marker type	Dataset name	fren	gard	hawa	kaua	kure	lana	lays	lisi	maro	maui	midw	molo	neck	niho	niih	oahu	pear
Abudefduf abdominalis	Fish	R. Colman	NS-3	abuabd_NS3	29		11	26	33		30	16	25	19	43		18		8	27	27	Coleman RR, Gaither MR, Kimokeo B, Stanton FG, Bowen B, Toonen RJ (2014) Large-scale introduction of the Indo-Pacific damselfish Abudefduf vaigiensis into Hawai'i promotes genetic swamping of the endemic congener A. abdominalis. Molecular Ecology, 23, 5552-5565.
Abudefduf vaigiensis	Fish	R. Colman	NS-3	abuvai_NS3	19	19	13	17			7			10	22		7		6	6	22	Coleman RR, Gaither MR, Kimokeo B, Stanton FG, Bowen B, Toonen RJ (2014) Large-scale introduction of the Indo-Pacific damselfish Abudefduf vaigiensis into Hawai'i promotes genetic swamping of the endemic congener A. abdominalis. Molecular Ecology, 23, 5552-5565.
Epinephelus/Hyporthodus quernus	Fish	K. Andrews	M-8	epique_M8		19	34	28				30	44	29			30	42		9	27	Rivera MAJ, Andrews KR, Kobayashi DR, Wren JLK, Kelley C, Roderick GK, Toonen RJ (2011) Genetic analyses and simulations of larval dispersal reveal distinct populations and directional connectivity across the range of the Hawaiian Grouper (Epinephelus quernus). Journal of Marine Biology, 2011, 1–11.
Etelis coruscans	Fish	K. Andrews	M-10	etecor_M10		84	83	56				29	41	54		92		39	50	47	11	Andrews KR, Moriwake VN, Wilcox C, Grau EG, Kelley C, Pyle RL, Bowen BW (2014) Phylogeographic analyses of submesophotic snappers Etelis coruscans and Etelis "marshi" (Family Lutjanidae) reveal concordant genetic structure across the Hawaiian Archipelago. Plos One 9, e91665-e91665.
Etelis marshi	Fish	K. Andrews	M-11	etemar_M11		32	75	44				10	47	74		67	64		78	37		Andrews KR, Moriwake VN, Wilcox C, Grau EG, Kelley C, Pyle RL, Bowen BW (2014) Phylogeographic analyses of submesophotic snappers Etelis coruscans and Etelis "marshi" (Family Lutjanidae) reveal concordant genetic structure across the Hawaiian Archipelago. Plos One 9, e91665-e91665.
Lutjanus kasmira (intro)	Fish	M. Gaither	NS-3	lutkas_NS3	40		50	36	10				21	39	40		50			50
Monitpora capitata	Coral	G. Concepcion	M-9	moncap_M9	40		47		51		46	50	47	47	40			24		51	44	Concepcion G.T., Baums I.B., Toonen R.J. 2014 Regional population structure of Montipora capitata across the Hawaiian Archipelago. Bull Mar Sci 90(1), 257-275. (doi:10.5343/bms.2012.1109).
Porites lobata	Coral	N. Polato/I. Baums	m-12	porlob_M12	27	34	36		28				34		22		27	27		20	49	Polato NR, Concepcion GT, Toonen RJ, Baums IB (2010) Isolation by distance across the Hawaiian Archipelago in the reef-building coral Porites lobata. Molecular ecology, 19, 4661–77.
Pristipomoides filamentosus	Fish	M. Gaither	M-13	prifil_M13		44	75	37		73			17	81		102		5		64		Gaither MR, Jones S a, Kelley C, Newman SJ, Sorenson L, Bowen BW (2011) High connectivity in the deepwater snapper Pristipomoides filamentosus (Lutjanidae) across the Indo-Pacific with isolation of the Hawaiian archipelago. PloS one, 6, e28913.
Stenella longirostris	Mammal	K. Andrews	M-10	stelon_M10	33		79	32	51					59	119				45	40	47	Andrews KR, Karczmarski L, Au WWL, Rickards SH, Vanderlip CA, Bowen BW, Gordon Grau E, Toonen RJ (2010) Rolling stones and stable homes: social structure, habitat diversity and population genetics of the Hawaiian spinner dolphin (Stenella longirostris). Molecular ecology, 19, 732–48.
Zebrasoma flavescens	Fish	Eble et al. 2009	M-13	zebfla_M13	50		198	55	55	33			29	52	53	48		32		50	55	Eble J, Toonen R, Sorenson L, Basch L, Papastamatiou Y, Bowen B (2011) Escaping paradise: larval export from Hawaii in an Indo-Pacific reef fish, the yellow tang Zebrasoma flavescens. Marine Ecology Progress Series, 428, 245–258.
				Rarefied allelic richness (rarefaction size 2N = 20)
					fren	gard	hawa	kaua	kure	lana	lays	lisi	maro	maui	midw	molo	neck	niho	niih	oahu	pear
				abuabd_NS3	4.15		4.75	3.74	3.94		4.56	4.2	4.5	5.41	4.28		3.94	2		4.74	4.36
				abuvai_NS3	3.21	4.2	3.65	3.16						1.67	3.49			1.67		3.33	3.26
				epique_M6		6.28	5.84	5.74				6.05	5.87	6.39			6.05	5.92			5.76
				etecor_M8		6.52	6.48	6.97				6.65	6.98	6.46		6.83		6.34	6.8	6.52
				etemar_M9		4.58	4.61	4.86				4.22	4.71	4.55		4.66	4.87		4.58	4.71
				lutkas_NS3	2.76		3.3	2.86	2.67				2.9	2.97	3.16		3.04			3.02
				moncap_M5	3.87478		3.98696		4.19076		4.24848	4.69454	4.39862	3.93994	3.94572			4.26744		4.20756	4.19632
				porlob_M12	3.85	3.79	3.98		3.61				3.74		3.86		4.07	3.79		3.41	3.87
				prifil_M13		3.31	3.24	3.19		3.21			3.25	3.27		3.44				3.18
				stelon_M10	6.19		6.02	5.85	5.57					6.03	5.54				6.09	6.01	5.4
				zebfla_M13	7.41		7.39	7.3	7.41	7.21			7.17	7.29	7.63	7.33		7.47		7.26	7.45
				MEAN	4.49211	4.78	4.84063	4.85222	4.56513	5.21	4.40424	5.16291	4.8354	4.79799	4.55796	5.565	4.394	4.49392	5.82333	4.63876	4.89947
				COUNT	7	6	11	9	6	2	2	5	9	10	7	4	5	7	3	10	7

## Sheet: Dataset S3
Rarefied Allelic Richness values for mtDNA datasets
A. rarefied to 10 genes with HPRare; samples with n<10 excluded
AR	Marker	fren	gard	hawa	kaua	kure	lana	lays	lisi	maro	maui	midw	molo	neck	niho	niih	oahu	pear	Count of Islands
abuabd_CB	CB	3.6		3.14	2.75	3.58		4.17	3.67	4.05	3.31	3.5		4.17			3.16	3.65	12
abuvai_CB	CB	4.28	4.7	5.12	3.8							4.64						4.5	6
acanigF_CB	CB	4.7	4.04	4.09	5.09						4.81		4.45		4.52		4.42	6.19	9
acanigR_CB	CB	2.88	2.67	4.22	2.02	2.51		3.39	3.36	3.32		3.2			4.09		3.1	3.17	12
acaoli_CB	CB	2	3.8	3.81	2.68	2.67		3.15	4.87		2.43	3.01		3.88	3.57		3.45	4.32	13
acapla_CR	CR	7.43		9.27	9.04		8.71				8.43		8.64			8.4	8.83	9.38	9
calhai_CI	CI			9.18							8.49								2
calhaz_CI	CI	4.4		4.39	3.14	6.7				6.64	5.89							4.26	7
calseu_CI	CI				9.15						8.78						9.15		3
carign_ATP	ATP			4.3													3.71		2
carmel_ATP	ATP			3.63													4.35		2
celexa_CI	CI	3.43	3.11	7.98	6.34								7.57	1.6	1.71				7
celsan_CI	CI			7.85	8								7.13	7.48					4
celtal_CI	CI			8.41	2.57								8.07						3
ceparg_CB	CB			3.15	3.41		2.59				2.68		2.75		2.72	2	2.8		8
chafre_CB	CB	6.67	6.88		6.86	5.87		7.55	5.34	5.91		6.66			5.75			6.55	10
chalun_CB	CB	2.33		2		1.31				1.77		1.3						1.89	6
chamil_CB	CB	5.02	3.9	5.04	3.43	3.48		2.66	3.53	2.97	3.05	3.22		3.84	3.32		3.17	4.42	14
chamul_CB	CB	2.9	2.49	4.36	3.01			3.3			2.19				2.87		2.33	1.85	9
ctestr_CB	CB	3.66	4.64	3.36	4.22	3.75	4.51			3.61	3.66	3.96	3.93		4.11		3.71	3.57	13
desalb_CR	CR	8.96		6.49		7.99												9.08	4
echneb_NS1	CBCI			7.35													5.91		2
epique_CR	CR		8.48	8.11	7.18				8.7	7.97	7.15			7.96	7.54			6.54	9
etecor_CB	CB		5.14	4.98	4.74				4.58	3.71	4.46		5.1		4.94	4.57	4.34	3.92	11
etemar_CB	CB		3.19	2.15	1.96				1	2.03	2.18		1.75	2.16		2.07	1.82		10
gymfla_CBCI	CBCI			9.42						7.63									2
gymund_CBCI	CBCI			7.75						7.94				8.52			7.77		4
halorn_CI	CI	2.82		3.65	2.95									3.25		2.68	2.02	2.54	7
hetmam_CI	CI			5.94	6.52	5.46						5.52					6.25	5.31	6
holatr_CI	CI	5.96		5.87	4.41	5.24		5.92				5.87					4.58	4.84	8
holwhi_CI	CI	5.71		5.32	4.87	5.38		4.6				6.94						6.45	7
lutful_CB	CB			3.83	4.25						4.15						4.21		4
lutkas_CB	CB	9.33		9.32	8.94					8.29	8.88	8.99		9.01			9.21		8
mulfla_CB	CB	3.25	3.86	3.63	3.58	4.96		1			2.82	3.98					6.75	2.6	10
mulvan_CB	CB	5.31				4.45		4.23				5.23				5.96	5.76	4.29	7
myrber_CB	CB	4.25		3.22		4.74	2.89					3.94	3.2						6
opheri_16S	16S			7.17	6.1	5.43		5.36		6.65	7.46				5.69		7.05		8
ophpic_16S	16S	4.89		6.17	5.83	5.86		4.9	6.23	6.24	5.92	6.35			6.34	5.11		5.52	12
panmar_CI	CI		9.12		7.76	8.55		9.02	8.55	9.21	7.28	8.25		9.11			8.98	9.26	11
panpen_CI	CI	7.05		6.83	7.09		6.03		7.48		5.26		5.47					6.86	8
parmul_CB	CB	5.43	4.35	5.12	4.77	4.85		5.24	6.06	6.38		6.05		5.49	5.29	5.18	5.62	4.43	14
prifil_CB	CB		2.41	1.6	2.48		2			1.46	2.27		2.1				1.97		8
squmit_CR	CR																2.41		1
stefas_CR	CR	8.41		8.75	9.27	8.94						8.66					9.12	8.15	7
stelon_CR	CR	2.94		4.59	2.85	2.45					2.73	2.39				4.03	3.51	1.87	9
triobe_CR	CR		2					2		1.99	3			1.68			2		6
zebfla_CB	CB	2.64		3.98	2.94	4.23	3.47			2.35	4.01	3.95	3.66		4.34		3.36	4.01	12
B. rarefied to 6 genes with HPRare; samples with n<6 excluded
AR	Marker	fren	gard	hawa	kaua	kure	lana	lays	lisi	maro	maui	midw	molo	neck	niho	niih	oahu	pear	Count of Islands
abuabd_CB	CB	2.68	1	2.44	2.1	2.72		3.09	2.72	3.06	2.47	2.68		3.08	1	1.63	2.4	2.76	15
abuvai_CB	CB	3.3218	3.5667	3.8738	2.8626	1		3.3054		1	3.7334	3.531		4.3916	2	3.3171	4.6364	3.344	14
acanigF_CB	CB	3.49	3.23	3.11	3.85						3.65		3.37		3.43		3.36	4.38	9
acanigR_CB	CB	2.25	2.37	3.16	1.71	1.96		2.7	2.65	2.73		2.62			3.07		2.53	2.69	12
acaoli_CB	CB	3.07	2	3.09	2.39	2.91		3.71	3.35	2.64	2.12	2.42		1.98	3.1	2.95	2.84	2.55	15
acapla_CR	CR	5.09		5.74	5.68		5.54				5.46		5.54			5.44	5.6	5.79	9
calhai_CI	CI			5.72							5.49								2
calhaz_CI	CI	3.13		3.14	2.44	4.74				4.45	4.08				2.38			3.05	8
calseu_CI	CI			5.12	5.71						5.58						5.7		4
carign_ATP	ATP			3.24													3.21		2
carmel_ATP	ATP			2.98	2.74												3.41		3
celexa_CI	CI	2.54	2.54	5.23	4.55								5.1	1.41	1.48				7
celsan_CI	CI	4.63		5.18	5.28								4.88	5.09					5
celtal_CI	CI			5.43	2.01								5.31						3
ceparg_CB	CB			2.5939	2.828		2.3299				2.3683		2.4189	2.4068	2.3144	1.9584	2.4704		9
chafre_CB	CB	4.63	4.74		4.7	4.19		5.09	3.87	4.28		4.56			4.21			4.53	10
chalun_CB	CB	2.1348		1.9774		1.1915				1.4982		1.1856						1.5934	6
chamil_CB	CB	3.73	3.01	3.93	2.81	2.84		2.32	2.81	2.58	2.61	2.7		3.1	2.74		2.67	3.37	14
chamul_CB	CB	2.2	1.96	3.14	2.27			2.48			1.78				2.19		1.93	1.64	9
ctestr_CB	CB	2.8	3.43	2.59	3.25	2.9	3.55			2.93	2.8	2.9	3.22		3.21		2.9	2.99	13
desalb_CR	CR	5.65		4.71		5.31						4.85					5	5.69	6
echneb_NS1	CBCI			5.12													4.64		2
epique_CR	CR		5.48	5.31	4.82				5.54	5.22	4.86			5.27	5.06		4.82	4.47	10
etecor_CB	CB		3.81	3.68	3.61					2.98	3.42		3.77		3.73	3.53	3.36		9
etemar_CB	CB		2.48	1.71	1.62					1.63	1.75		1.46	1.72		1.67	1.51		9
gymfla_CBCI	CBCI			5.81						5.21							4.85		3
gymund_CBCI	CBCI			5.1921						5.2269				5.4849			5.2143		4
halorn_CI	CI	2.13		2.66	2.23						1.77			2.46	1	2.04	1.65	1.97	9
hetmam_CI	CI			4.35	4.53	3.93						4.07					4.49	3.97	6
holatr_CI	CI	4.37		4.27	3.43	4.04		4.33				4.2					3.61	3.7	8
holwhi_CI	CI	4.19		4	3.73	4.08		3.39				4.8						4.58	7
lutful_CB	CB			3.207	3.7113						3.2738					2.974	3.3542		5
lutkas_CB	CB	5.77		5.76	5.64	5.12				5.4	5.61	5.65		5.66			5.73		9
mulfla_CB	CB	2.5	2.92	4.2	2.71	3.5		1		2.25	2.14	2.93				3.27	4.61	2.02	12
mulvan_CB	CB	3.92	2.51			3.42		3.2				3.9		2.38	3.73	4.27	4.14	3.35	10
myrber_CB	CB	3.19		2.48		3.62	2.38					3.05	2.57			3.25			7
opheri_16S	16S			4.88	4.21	4		3.92		4.63	5.02	2.14			4.1		4.87	4.06	10
ophpic_16S	16S	3.65		4.39	4.1	4.16		3.51	4.37	4.33	4.46	4.4			4.57	4.04		3.92	12
panmar_CI	CI	4.85	5.69		5.12	5.48		5.66	5.47	5.72	4.96	5.36		5.69			5.64	5.75	12
panpen_CI	CI	4.77		4.66	4.74		4.27		5.09		3.73		3.95					4.74	8
parmul_CB	CB	3.89	3.23	3.79	3.63	3.77		3.92	4.41	4.57		4.37		4.06	3.95	3.82	4.05	3.51	14
prifil_CB	CB		1.88	1.38	1.92		1.62			1.29	1.79		1.69				1.6		8
squmit_CR	CR												1.99		1.99		2.21		3
stefas_CR	CR	5.42		5.57	5.75	5.63						5.55					5.69	5.36	7
stelon_CR	CR	2.39		3.45	2.26	2.07					2.27	2.05				3.1	2.77	1.57	9
triobe_CR	CR	1.97	1.97	1				1.98		1.92	2.55			1.48			1.94		8
zebfla_CB	CB	2.33		3.27	2.72	3.51	2.97			2.18	3.37	3.28	3.05		3.59		2.95	3.38	12

## Sheet: Dataset S4
All diversity and seascape data. Bold indicates final set of 10 seascape predictors used in RDA and GLM.
Island	Latitude	Longitude	Composite mt AR RAR6	N rar6	Composite mt AR RAR10	N rar10	Composite Nuc AR RAR10	N NucAR	Composite haplotype diversity (Hs)	Composite Local FST	Fish species richness	N Fish transects	Coral Species richness	N coral transects	Log Total habitat area (0-10fm)	Log hardbottom area	% Coral cover	% CCA cover	LGM habitat loss (%)	Nearest neighbor distance (km)	Larval immigration (Incoming closeness centrality)	Thermal stress events (ave. annual hotspot anomalies %)	Montipora capitata allelic richness (5locus)	Wave Disturbance (Max. monthly mean)
Hawaii	19.5263	-155.416	3.86017	43	5.51839	41	4.84063	11	0.739282	0.127688	142.562	43	21.8014	44	2.28937	2.01427	0.574071	0.0115652	0.190776	155	0.048712	13.7692	3.98696	108.979
Maui	20.8151	-156.4	3.44883	27	4.86926	25	4.79799	10	0.683397	0.15865	152.161	82	19.0683	34	2.21906	2.23163	0.277059	0.00353273	0.240253	62	0.049138	13.6923	3.93994	137.035
Lanai	20.8211	-156.918		7		7		2			127.481	45	14.0737	12	1.67486	1.55108	0.368318	0.00196175	0.240253	34	0.049692	13.6154		151.123
Molokai	21.1406	-157.091	3.45729	14	4.91989	13		4	0.662386	0.126384	140.057	60	18.6418	15	2.21112	2.08244	0.186376	0.000425581	0.240253	34	0.051754	14.1538		151.123
Oahu	21.4865	-158.003	3.69126	36	4.79245	32	4.63876	10	0.714508	0.147421	131.15	75	14.6759	13	2.57496	2.42259	0.142111	0.0120073	0.854648	111	0.058619	12.4615	4.20756	151.123
Kauai	21.8979	-160.151	3.55489	36	5.00824	35	4.85222	9	0.686989	0.112493	130.803	26	18.7167	21	2.25479	2.24052	0.298613	0.00394951	0.853701	68	0.066186	15.5385		211.496
Niihau	22.0912	-159.57	3.16328	15		9		5	0.653111	0.187531	107.046	16	9.89668	14	2.19921	1.30942	0.0446271	0.00565571	0.917905	68	0.066332	16.3077		211.496
Nihoa	23.055	-161.93	3.00602	21	4.44115	15	4.23968	8	0.619296	0.191164	103.262	8			0.819544	0.724276	0.00134953	0	0.796888	220	0.061863	16.3077	4.26744	242.399
Necker	23.5757	-164.703	3.46298	16	5.23661	13		6	0.680538	0.123659	99.1848	8	10.8442	8	1.00432				0.910332	160	0.072182	14.7692		266.728
French Frigate	23.791	-166.213	3.56292	30	4.79813	27	4.49211	7	0.698623	0.123293	126.171	35	25.1517	44	2.67247	2.02776	0.115661	0.0112548	0.915586	160	0.087275	16.7692	3.87478	266.423
Gardner	25.033	-168.08	3.03911	19	4.37953	17		6	0.641376	0.14549	98.2055	12			0.230449				0.885862	237	0.060523
Maro	25.4141	-170.579	3.37327	23	4.99493	20	4.8354	10	0.68033	0.0963415	118.421	25	18.9206	21	2.33945	1.36736	0.0285329	0.00250627	0.840771	119	0.060485	15.6154	4.39862	285.995
Laysan	25.7758	-171.732	3.32808	16	4.44413	15		3	0.661723	0.146062	115.507	23	12.8429	9	1.43775	0.968483	0.0455975	0.00393082	0.820407	119	0.053272	16.6923	4.24848	312.451
Lisianski	26.0092	-173.95		10		12		5	0.650597	0.10466	102.157	34	17.6607	25	2.33566	1.36922	0.0373832	0	0.94814	225	0.046618	17.2308	4.69454	308.265
Pearl & Hermes	27.8563	-175.847	3.60399	29	4.99578	28	4.89947	7	0.69022	0.116506	142.264	58	19.0136	41	2.57461	1.98318	0.0518386	0	0.883465	153	0.035885	13.7692	4.19632	364.45
Midway	28.2269	-177.38	3.59919	23	5.00234	21	4.55796	7	0.707624	0.107738	132.821	30	13.2907	27	1.93651	1.58883	0.0146597	0.00104712	0.579557	94	0.030375	15.0769	3.94572	367.425
Kure	28.4234	-178.331	3.5799	24	4.91443	22	4.56513	7	0.720647	0.122924	114.031	25	13.6715	29	1.95999	1.29885	0.025788	0.0100287	0.283181	94	0.027904	14.6154	4.19076	370.18

## Sheet: Dataset S5
Species Traits, as compiled in Selkoe et al. 2014 Molecular Ecology 19:3708-3726. Bold indicates traits used for RDA analysis
Species	Dataset	Sub Taxon	Recent arrival	Fish	Endemic	PLD (days)	Log PLD	Min Depth (m)	Max Depth (m)	Log Depth Range	Log Length (cm)	Generation Time (years)	Attached Eggs	Habitat	Habitat Specialist	Trophic Group	Predator	Herbivore	Gene Diversity	Log PhiST	Log Lin FCT	Regions	Genetic Structure
Abudefduf abdominalis	abuabd_CB	Damsel	0	1	1	24	1.38021	1	50	1.6902	1.49136	2.5	1	rubble	1	planktivore	0	1	0.677	0.0021551	0.00612309	2	regional
Abudefduf vaigiensis	abuvai_CB	Damsel	1	1	0	20	1.30103	1	50	1.6902	1.32222	1	1	reef	0	planktivore	0	1	0.681	0.00616713	0	1	low power
Acanthurus nigrofuscus	acanigF_CB	Surgeon	0	1	0	31	1.49136	0	25	1.39794	1.32222	2.5	0	reef	0	herbivore	0	1	0.708	-0.00216606	0	1	IBD (weak)
Acanthurus nigroris	acanigR_CB	Surgeon	0	1	1	58	1.76343	1	90	1.94939	1.41497	1	0	lagoon and reef	0	herbivore	0	1	0.648	0.00392635	0.0154727	3	regional
Acanthurus olivaceus	acaoli_CB	Surgeon	0	1	0	60	1.77815	3	46	1.63347	1.5563	2.5	0	lagoon and reef	0	herbivore	0	1	0.663	-0.00302947	0	1	panmixia and low power
Acanthaster planci	acapla_CR	Sea Star	0	0	0	14	1.14613	5	8	0.477121	1.49136	2	0	reef	1	corallivore	0	0	0.809	0.0393247	0	1	IBD
Calcinus haigae	calhai_CI	Crab	0	0	0	100	2	0	50	1.69897	0.30103	4	1	reef	1	detritivore	0	0	0.992	0	0	1	panmixia
Calcinus hazletti	calhaz_CI	Crab	0	0	0	50	1.69897	1.5	17	1.19033	0.30103	4	1	reef	1	detritivore	0	0	0.663	-0.00118401	0.0199966	2	regional
Calcinus seurati	calseu_CI	Crab	0	0	0	50	1.69897	0	0	0	0.30103	4	1	tidepools	1	detritivore	0	0	0.991	0	0	1	panmixia
Caranx ignobilis	carign_ATP	Jack	0	1	0	57.6	1.76042	0	190	2.27875	2.23045	2.7	0	reef	0	piscivore	1	0	0.714	0	0	1	panmixia
Caranx melampygus	carmel_ATP	Jack	0	1	0	57.6	1.76042	50	250	2.30103	2.06819	2.7	0	reef	0	piscivore	1	0	0.712	0	0	1	panmixia
Cellana exarata	celexa_CI	Limpet	0	0	1	6	0.778151	0	2	0.30103	0.90309	3	0	intertidal	1	herbivore	0	1	0.701	0.0644927	0.143876	3	regional
Cellana sandwicensis	celsan_CI	Limpet	0	0	1	6	0.778151	0	1	0	0.90309	3	0	intertidal	1	herbivore	0	1	0.956	0.0216027	0	1	IBD
Cellana talcosa	celtal_CI	Limpet	0	0	1	6	0.778151	0	2	0.30103	0.90309	3	0	intertidal	1	herbivore	0	1	0.758	0.0923697	0.0923697	2	regional
Cephalopholis argus	ceparg_CB	Grouper	1	1	0	28	1.44716	1	40	1.59106	1.78533	2.5	0	high relief	0	piscivore	1	0	0.615	-0.00389117	0.0163737	3	regional
Chaetodon fremblii	chafre_CB	Butterfly	0	1	1	40	1.60206	4	65	1.78533	1.14613	1	0	coral	1	invertivore	1	0	0.711	0.000212856	0	1	panmixia
Chaetodon lunulatus	chalun_CB	Butterfly	0	1	0	40	1.60206	3	20	1.23045	1.17609	2.5	0	coral	1	corallivore	0	0	0.588	0.130416	0.164944	5	regional
Chaetodon miliaris	chamil_CB	Butterfly	0	1	1	60	1.77815	0	250	2.39794	1.14613	1	0	reef	0	omnivore	0	0	0.659	-0.00162556	0	1	panmixia
Chaetodon multicinctus	chamul_CB	Butterfly	0	1	1	40	1.60206	5	114	2.03743	1.11394	1	0	coral and rubble	1	corallivore	0	0	0.561	-0.00313728	0.0105502	1	panmixia and low power
Ctenochaetus strigosus	ctestr_CB	Surgeon	0	1	1	58	1.76343	1	113	2.04922	1.17609	1	0	coral and rubble	0	herbivore	0	1	0.648	0.0015227	0.00656377	3	regional
Dascyllus albisella	desalb_CR	Damsel	0	1	1	27	1.43136	1	50	1.6902	1.11394	1	1	coral and rock	1	invertivore	0	0	0.985	0.0281644	0.0291808	1	chaos
Echidna nebulosa	echneb_CBCI	Moray	0	1	0	365	2.56229	0	15	1.17609	1.5563	9.2	0	reef	1	invertivore	1	0	0.809	-0.00389117	0.00174066	2	regional
Epinephelus/Hyporthodus quernus	epique_CR	Grouper	0	1	1	40	1.60206	20	380	2.5563	2.08991	15	0	deep high relief	0	piscivore	1	0	0.727	0.00359779	0.0070049	2	regional (weak)
Etelis coruscans	etecor_CB	Snapper	0	1	0	40	1.60206	183	274	1.95904	2.08279	8	0	deep hard	0	piscivore	1	0	0.678	0.00431217	0	1	chaos
Etelis marshi	etemar_CB	Snapper	0	1	0	40	1.60206	201	329	2.10721	2.10721	8	0	deep hard	0	piscivore	1	0	0.549	0.000869459	0	1	low power
Gymnothorax flavimarginatus	gymfla_CBCI	Moray	0	1	0	365	2.56229	1	150	2.17319	2.38021	9.2	0	coral high relief	0	invertivore	1	0	0.999	0	0	1	panmixia
Gymnothorax undulatus	gymund_CBCI	Moray	0	1	0	365	2.56229	9	110	2.00432	2.17609	9.2	0	coral high relief	0	invertivore	1	0	0.967	0	0	1	panmixia
Halichoeres ornatissimus	halorn_CI	Wrasse	0	1	1	40	1.60206	4	15	1.04139	1.27875	2.5	0	coral	1	invertivore	1	0	0.809	-0.00389117	0	1	panmixia
Heterocentrotus mammillatus	hetmam_CI	Urchin	0	0	0	8	0.90309	1	50	1.6902	0.954243	1	0	reef	0	herbivore	0	1	0.693	0.00568285	0	1	panmixia
Holothuria atra	holatr_CI	Cucumber	0	0	0	15	1.17609	0	30	1.47712	1.78533	1	0	sand	0	sediments	0	0	0.665	0.0609802	0	1	chaos
Holothuria whitmaei	holwhi_CI	Cucumber	0	0	0	15	1.17609	1	21	1.30103	1.49136	1	0	sand	0	sediments	0	0	0.691	-0.00138752	0.0109954	4	regional
Lutjanus fulvus	lutful_CB	Snapper	1	1	0	43	1.63347	1	75	1.86923	1.60206	2.5	0	reef	0	piscivore	1	0	0.738	0	0	1	panmixia
Lutjanus kasmira	lutkas_CB	Snapper	1	1	0	31	1.49136	3	265	2.4183	1.61278	2.5	0	reef	0	piscivore	1	0	0.855	0.00139197	0.000434512	1	chaos
Mulloidichthys flavolineatus	mulfla_CB	Goatfish	0	1	0	60	1.77815	1	76	1.87506	1.64345	2.5	0	sand	0	invertivore	1	0	0.63	0.00833099	0	1	chaos
Mulloidichthys vanicolensis	mulvan_CB	Goatfish	0	1	0	36	1.5563	1	113	2.04922	1.59106	2.5	0	sand	0	invertivore	1	0	0.69	0.000738929	0.00480371	2	regional
Myripristis berndtii	myrber_CB	Squirrelfish	0	1	0	55	1.74036	3	15	1.07918	1.49136	1	0	reef and rock high relief	0	planktivore	0	1	0.664	-0.00646604	0.0070049	2	regional
Ophiocoma erinaceus	opheri_16S	Brittle star	0	0	0	50	1.69897	0	27	1.43136	1.32222	1	0	sand and reef	0	sediments	0	0	0.7	0.0814455	0.0218195	2	chaos
Ophiocoma pica	ophpic_16S	Brittle star	0	0	0	50	1.69897	0	27	1.43136	1.04139	1	0	sand and reef	0	sediments	0	0	0.707	0.0148431	0.000869459	1	IBD
Panulirus marginatus	panmar_CI	Lobster	0	0	1	365	2.56229	1	15	1.14613	1.61278	4	1	reef and rock high relief	1	invertivore	1	0	0.896	-0.000217093	0.00217692	3	regional
Panulirus penicillatus	panpen_CI	Lobster	0	0	0	270	2.43136	1	20	1.27875	1.61278	4	1	reef and rock	1	invertivore	1	0	0.719	0.00346644	0.00436481	2	regional
Parupeneus multifasciatus	parmul_CB	Goatfish	0	1	0	44	1.64345	3	161	2.19866	1.5563	2.5	0	sand	0	invertivore	1	0	0.699	-0.00186346	0.00348833	2	regional
Pristipomoides filamentosus	prifil_CB	Snapper	0	1	0	45	1.65321	40	400	2.5563	2.00432	5	0	deep hard	0	piscivore	1	0	0.545	-0.00173371	0.00348833	3	regional
Squalus mitsukurii	squmit_CR	Shark	0	1	0	0	0	29	600	2.75664	1.94448	14	1	deep hard	0	piscivore	1	0	0.56	0	0	1	panmixia
Stegastes fasciolatus	stefas_CR	Damsel	0	1	1	30	1.47712	1	30	1.4624	1.23045	1	1	reef and rock	1	herbivore	0	1	0.792	0.00568285	0.00261362	4	regional
Stenella longirostris	stelon_CR	Dolphin	0	0	0	0	0	0	250	2.39794	2.3032	13	1	all	0	piscivore	1	0	0.6	0.0392914	0.0154727	4	regional
Triaenodon obesus	triobe_CR	Shark	0	1	0	0	0	8	40	1.50515	2.3032	8	1	all	0	piscivore	1	0	0.624	0.0414361	0	1	chaos
Zebrasoma flavescens	zebfla_CB	Tang	0	1	0	54	1.73239	3	46	1.63347	1.32222	1	0	reef	1	herbivore	0	1	0.693	0.000704128	0	1	low power

## Sheet: Dataset S6
Pearson's r values for AR vs. seascape factors, used as dependent variables in RDA and GLM
ARRAR6	Latitude	Log habitat area	% coral cov	% cca	LGM habitat loss	nearest neighbor	Larval Immigr.	Fish Species Richness	Coral Species Richness	Thermal Stress	AR M. capitata 5 loc	wave disturbance
abuabd_CB	0.420011	-0.103521	-0.0707743	-0.12944	-0.133868	0.425353	-0.276709	0.204427	0.423185	-0.0659888	0.449674	0.358083
abuvai_CB	0.276072	0.312987	0.285468	-0.0475014	-0.131191	0.53602	-0.164648	0.352002	0.588482	0.0145095	-0.446591	0.302728
acanigF_CB	0.868239	0.252679	-0.43371	-0.502081	0.470376	0.0246666	-0.350607	0.195358	-0.0747216	-0.00504841	0.242687	0.825097
acanigR_CB	-0.269274	-0.386674	0.162169	-0.121961	-0.209282	0.655532	-0.0535007	-0.0958568	0.131521	-1.50366e-05	0.0580764	-0.298836
acaoli_CB	0.161053	-0.00715676	-0.0866454	-0.42123	0.265188	0.641875	-0.371492	-0.263422	-0.128226	0.00682629	0.757104	0.12767
acapla_CR	0.0492403	-0.160318	0.351558	-0.28963	-0.188037	0.0160659	-0.795685	0.358039	-0.209853	-0.608419	0.697994	-0.0317078
calhaz_CI	0.304773	0.651326	0.033825	0.371182	-0.394079	-0.64697	-0.352397	0.338211	-0.501023	-0.412917	-0.0540577	0.17616
ceparg_CB	-0.279337	0.146798	0.557628	0.189566	-0.142921	0.190335	-0.11579	0.462497	0.804526	-0.226219	-0.326389	-0.197377
chafre_CB	-0.0899806	0.00136733	0.38667	0.200748	0.104123	-0.560588	0.166187	0.568411	-0.121561	-0.0781774	-0.586014	-0.0271059
chalun_CB	-0.668292	0.92232	0.425139	0.363223	0.424965	0.944307	0.838214	0.340432	0.993189	0.300372	-0.276491	-0.583544
chamil_CB	-0.19001	0.451728	0.462095	0.416349	-0.10791	0.342582	0.213813	0.305638	0.761162	-0.0812062	-0.383299	-0.148818
chamul_CB	-0.455321	-0.223164	0.613773	0.427048	-0.393827	0.204139	0.173845	-0.182688	0.188529	0.281019	-0.192943	-0.367589
ctestr_CB	-0.14445	-0.578981	-0.00520899	-0.471768	-0.0540172	-0.404937	0.0575432	-0.333897	-0.488063	0.137132	0.151543	-0.0884752
desalb_CR	0.12902	0.273971	0.0944259	0.0604322	-0.0533687	0.623121	0.169553	-0.0772271	0.625801	0.407405	-0.0248618	0.212393
epique_CR	0.218016	-0.286337	0.0789658	-0.581332	-0.197537	0.296483	-0.164497	-0.210466	0.780866	0.684653	0.190377	0.298014
etecor_CB	-0.672001	-0.453237	0.445951	0.0950962	-0.48562	-0.0506293	0.186875	-0.0183977	0.0741553	0.0974525	-0.211882	-0.595469
etemar_CB	-0.640882	-0.244339	0.455165	0.452833	-0.406761	-0.628882	0.379134	0.574436	0.0383656	-0.484954	-0.874962	-0.591127
halorn_CI	0.0163831	0.627242	0.391228	0.523751	0.155698	-0.1174	0.132232	0.115755	0.140025	0.0144451	-0.282067	0.0566071
hetmam_CI	-0.818039	0.264761	0.538695	0.372298	0.285228	-0.415861	0.956638	0.040913	0.247349	-0.0208012	0.00282395	-0.775574
holatr_CI	0.144916	-0.387631	0.000830602	0.102281	-0.334514	0.45337	0.0177011	-0.180635	0.13221	0.517783	-0.623112	0.162381
holwhi_CI	0.511769	0.363425	-0.351915	-0.408828	0.0156541	0.177649	-0.411494	0.481778	-0.00528214	-0.388241	-0.402169	0.472583
lutkas_CR	-0.597541	0.526599	0.37602	-0.189227	0.384181	0.195185	0.548245	0.587501	0.459151	0.00078594	-0.330752	-0.556758
mulfla_CB	-0.0565083	0.257032	0.238377	0.523432	-0.309054	0.0618101	-0.256723	0.374459	0.107254	-0.650947	-0.323271	-0.136866
mulvan_CB	0.0143265	0.809272	0.553549	0.535288	0.0537688	-0.814496	0.00904892	0.456286	-0.137588	-0.273773	-0.499512	-0.0617844
myrber_CB	0.499824	0.0299412	-0.0221581	0.229136	-0.3677	0.359772	-0.322864	0.393856	0.485888	-0.216736	0.476085	0.445212
opheri_16S	-0.741369	-0.0323308	0.465101	0.542418	-0.256537	-0.103132	0.637386	-0.100842	0.277989	-0.0643127	0.155481	-0.744102
ophpic_16S	0.0216959	-0.202058	0.126956	-0.364205	-0.355037	0.238338	-0.450155	0.039063	0.0761525	-0.291617	0.276376	-0.0594907
panmar_CI	0.253407	-0.38804	-0.207898	-0.469415	-0.123512	-0.162223	-0.68792	-0.0875884	-0.744156	-0.349588	0.539889	0.152394
panpen_CI	0.542709	0.467962	-0.233581	0.231634	0.785437	0.787323	0.227377	-0.656475	0.296558	0.67995	0.548404	0.626489
parmul_CB	0.0925579	0.0306109	-0.27517	-0.164626	0.185348	0.1844	0.0951266	-0.305908	-0.0264957	0.266663	0.314033	0.0390968
prifil_CB	-0.34047	-0.149383	0.0522571	-0.282294	0.00284836	-0.677589	0.197964	0.383866	-0.211395	-0.0202131	-0.597467	-0.22411
stefas_CR	-0.440201	-0.349415	0.279157	0.331743	-0.155868	-0.768121	0.0969177	-0.371646	-0.409108	-0.175943	0.284361	-0.46293
stelon_CR	-0.774942	0.0690679	0.604315	0.603846	-0.138357	0.058751	0.404941	-0.166236	-0.0136681	-0.0066112	-0.207331	-0.7616
triobe_CR	0.162621	-0.351218	-0.406471	-0.703196	-0.0211717	-0.946178	-0.50064	0.0900649	-0.673545	-0.265257	0.430539	0.0307034
zebfla_CB	0.119251	-0.499255	0.00477015	-0.170179	-0.484718	0.136052	-0.682673	0.0866502	-0.40259	-0.328025	-0.127478	0.0720484

## Sheet: Dataset S7
RDA inputs and outputs using both RAR6 and RAR10 datasets (i.e., rarefaction to 6 individuals and rarefaction to 10 individuals.
INPUT dataset using RAR10
SPP	HAB	NN	LARV	LGM	CSR	FSR	MON	SST	CC	CCA	WAV	COUNT	ARR	FISH	END	PLD	MIND	MAXD	DEPR	LENGTH	HABSPEC	PRED	HERB	GENE	PHIST	FCT	MARK	SHALREEF
ABUABD	-0.370812	0.330808	-0.105191	0.266119	-0.220233	-0.504605	0.449674	0.479341	-0.663554	-0.325471	0.596115	11	0	1	1	1.38021	1	50	1.6902	1.49136	1	0	1	0.677	0.0021551	0.00612309	CB	Y
ACANIGF	0.252679	0.0246666	-0.350607	0.470376	-0.0747216	0.195358	0.242687	-0.00504841	-0.43371	-0.502081	0.825097	8	0	1	0	1.14613	5	8	0.477121	1.49136	1	0	0	0.809	0.0393247	0	CB	Y
ACANIGR	-0.386674	0.655532	-0.0535007	-0.209282	0.131521	-0.0958568	0.0580764	-1.50366e-05	0.162169	-0.121961	-0.298836	11	0	1	0	1.49136	0	25	1.39794	1.32222	0	0	1	0.708	-0.00216606	0	CB	Y
ACAOLI	-0.00715676	0.641875	-0.371492	0.265188	-0.128226	-0.263422	0.757104	0.00682629	-0.0866454	-0.42123	0.12767	11	0	1	1	1.76343	1	90	1.94939	1.41497	0	0	1	0.648	0.00392635	0.0154727	CB	Y
ACAPLA	-0.160318	0.0160659	-0.795685	-0.188037	-0.209853	0.358039	0.697994	-0.608419	0.351558	-0.28963	-0.0317078	9	0	0	0	1.77815	3	46	1.63347	1.5563	0	0	1	0.663	-0.00302947	0	CR	Y
CALHAZ	-0.48561	-0.201196	-0.395314	-0.389887	-0.501023	-0.381264	0.554575	-0.11725	-0.460874	0.0150713	0.270192	7	0	0	0	1.69897	1.5	17	1.19033	0.30103	1	0	0	0.663	-0.00118401	0.0199966	CI	Y
CEPARG	0.146798	0.190335	-0.11579	-0.142921	0.804526	0.462497	-0.326389	-0.226219	0.557628	0.189566	-0.197377	8	1	1	0	1.44716	1	40	1.59106	1.78533	0	1	0	0.615	-0.00389117	0.0163737	CB	Y
CHAFRE	0.00136733	-0.560588	0.166187	0.104123	-0.121561	0.568411	-0.586014	-0.0781774	0.38667	0.200748	-0.0271059	9	0	1	1	1.60206	4	65	1.78533	1.14613	1	1	0	0.711	0.000212856	0	CB	Y
CHALUN	0.92232	0.944307	0.838214	0.424965	0.993189	0.340432	-0.276491	0.300372	0.425139	0.363223	-0.583544	6	0	1	0	1.60206	3	20	1.23045	1.17609	1	0	0	0.588	0.130416	0.164944	CB	Y
CHAMIL	0.451728	0.342582	0.213813	-0.10791	0.761162	0.305638	-0.383299	-0.0812062	0.462095	0.416349	-0.148818	12	0	1	1	1.77815	0	250	2.39794	1.14613	0	0	0	0.659	-0.00162556	0	CB	Y
CHAMUL	-0.223164	0.204139	0.173845	-0.393827	0.188529	-0.182688	-0.192943	0.281019	0.613773	0.427048	-0.367589	8	0	1	1	1.60206	5	114	2.03743	1.11394	1	0	0	0.561	-0.00313728	0.0105502	CB	Y
CTESTR	-0.578981	-0.404937	0.0575432	-0.0540172	-0.488063	-0.333897	0.151543	0.137132	-0.00520899	-0.471768	-0.0884752	12	0	1	1	1.76343	1	113	2.04922	1.17609	0	0	1	0.648	0.0015227	0.00656377	CB	Y
EPIQUE	-0.0396959	0.495958	0.160787	0.00518048	-0.0018199	-0.584123	0.570612	0.596812	0.0448444	0.202716	-0.121967	7	0	1	1	1.60206	20	380	2.5563	2.08991	0	1	0	0.727	0.00359779	0.0070049	CR	N
ETECOR	-0.453237	-0.0506293	0.186875	-0.48562	0.0741553	-0.0183977	-0.211882	0.0974525	0.445951	0.0950962	-0.595469	10	0	1	0	1.60206	183	274	1.95904	2.08279	0	1	0	0.678	0.00431217	0	CB	N
ETEMAR	-0.244339	-0.628882	0.379134	-0.406761	0.0383656	0.574436	-0.874962	-0.484954	0.455165	0.452833	-0.591127	8	0	1	0	1.60206	201	329	2.10721	2.10721	0	1	0	0.549	0.000869459	0	CB	N
HALORN	-0.488372	0.235389	-0.0312533	-0.774318	0.475016	0.268826	-0.645741	0.261028	0.798773	0.1235	-0.323534	6	0	1	1	1.60206	4	15	1.04139	1.27875	1	1	0	0.809	-0.00389117	0	CI	Y
HETMAM	0.264761	-0.415861	0.956638	0.285228	0.247349	0.040913	0.00282395	-0.0208012	0.538695	0.372298	-0.775574	6	0	0	0	0.90309	1	50	1.6902	0.954243	0	0	1	0.693	0.00568285	0	CI	Y
HOLATR	-0.387631	0.45337	0.0177011	-0.334514	0.13221	-0.180635	-0.623112	0.517783	0.000830602	0.102281	0.162381	8	0	0	0	1.17609	0	30	1.47712	1.78533	0	0	0	0.665	0.0609802	0	CI	Y
HOLWHI	0.363425	0.177649	-0.411494	0.0156541	-0.00528214	0.481778	-0.402169	-0.388241	-0.351915	-0.408828	0.472583	7	0	0	0	1.17609	1	21	1.30103	1.49136	0	0	0	0.691	-0.00138752	0.0109954	CI	Y
LUTKAS	0.318157	0.397904	0.154672	-0.171604	0.245864	0.36322	-0.701323	-0.211302	0.446182	0.743816	-0.360237	7	1	1	0	1.49136	3	265	2.4183	1.61278	0	1	0	0.855	0.00139197	0.000434512	CB	N
MULFLA	0.436753	-0.146853	-0.073668	-0.0880418	-0.163799	-0.04701	0.0703338	-0.606868	0.0185001	0.555821	-0.223849	9	0	1	0	1.77815	1	76	1.87506	1.64345	0	1	0	0.63	0.00833099	0	CB	N
MULVAN	0.429539	-0.405293	0.526806	0.356501	-0.137588	-0.17186	-0.49237	-0.0503133	0.441524	0.39619	-0.775568	7	0	1	0	1.5563	1	113	2.04922	1.59106	0	1	0	0.69	0.000738929	0.00480371	CB	N
MYRBER	0.262999	0.43132	-0.0938312	0.50287	-0.0369091	-0.724793	0.476085	0.656164	-0.740979	0.476982	0.867842	6	0	1	0	1.74036	3	15	1.07918	1.49136	0	0	1	0.664	-0.00646604	0.0070049	CB	Y
OPHERI	0.682465	-0.238429	0.173114	-0.337191	0.695885	0.842518	-0.552485	-0.752159	0.6267	0.294489	-0.849913	8	0	0	0	1.69897	0	27	1.43136	1.32222	0	0	0	0.7	0.0814455	0.0218195	16S	Y
OPHPIC	-0.202058	0.238338	-0.450155	-0.355037	0.0761525	0.039063	0.276376	-0.291617	0.126956	-0.364205	-0.0594907	12	0	0	0	1.69897	0	27	1.43136	1.04139	0	0	0	0.707	0.0148431	0.000869459	16S	Y
PANMAR	0.0879895	0.525793	-0.0524185	0.580627	-0.214097	-0.418921	0.487863	0.0543044	-0.735441	0.0485266	0.471649	9	0	0	1	2.56229	1	15	0.477121	1.61278	1	1	0	0.896	-0.000217093	0.00217692	CI	Y
PANPEN	0.467962	0.787323	0.227377	0.785437	0.296558	-0.656475	0.548404	0.67995	-0.233581	0.231634	0.626489	8	0	0	0	2.56229	1	20	2.15229	1.61278	1	1	0	0.719	0.00346644	0.00436481	CI	Y
PARMUL	0.0306109	0.1844	0.0951266	0.185348	-0.0264957	-0.305908	0.314033	0.266663	-0.27517	-0.164626	0.0390968	12	0	1	0	2.43136	0	15	1.17609	1.5563	0	1	0	0.699	-0.00186346	0.00348833	CB	Y
PRIFIL	-0.149383	-0.677589	0.197964	0.00284836	-0.211395	0.383866	-0.597467	-0.0202131	0.0522571	-0.282294	-0.22411	7	0	1	0	1.65321	40	400	2.5563	2.00432	0	1	0	0.545	-0.00173371	0.00348833	CB	N
STEFAS	-0.349415	-0.768121	0.0969177	-0.155868	-0.409108	-0.371646	0.284361	-0.175943	0.279157	0.331743	-0.46293	7	0	1	1	1.47712	1	30	1.4624	1.23045	1	0	1	0.792	0.00568285	0.00261362	CR	Y
STELON	0.0690679	0.058751	0.404941	-0.138357	-0.0136681	-0.166236	-0.207331	-0.0066112	0.604315	0.603846	-0.7616	9	0	0	0	0	0	250	2.39794	2.3032	0	1	0	0.6	0.0392914	0.0154727	CR	N
ZEBFLA	-0.499255	0.136052	-0.682673	-0.484718	-0.40259	0.0866502	-0.127478	-0.328025	0.00477015	-0.170179	0.0720484	12	0	1	0	1.73239	3	46	1.63347	1.32222	1	0	1	0.693	0.000704128	0	CB	Y
FACTORS USED
1. main analysis								2. partial RDA							3. RDA with count and marker type as predictors and streamlined indep. and dep. list to boost possible signal of count and marker type
genetic = cbind(HAB,NN,LARV,LGM,CSR,FSR,SST,CC,CCA,WAV)								same as left							genetic = cbind(HAB,NN,LARV,LGM,CSR,FSR,CC,CCA,WAV) #excludes SST
life_hist = cbind(FISH,END,PLD,DEPR,HABSPEC,PRED,HERB,LENGTH,PHIST,FCT,MIND,GENE)								same as left							life_hist = cbind(FISH,PLD,DEPR,HERB,PHIST,FCT,MIND,COUNT,MARK) #excludes END, HABSPEC, PRED, LENGTH
								parital RDA with island count and marker type as covariates
OUTPUTS:
Axis	eigen	perc	cum	p				Axis	eigen	perc	cum	p			Axis	eigen	perc	cum	p
Total	10	1	1	--				Total	10	1	1	--			Total	9	1	1	--
Constrained	4.879	0.4879	0.4879	0.0385				Constrained	4.31531	0.431531	0.431531	0.121			Constrained	3.67292	0.408102	0.408102	0.021
1	2.65842	0.544871	0.544871	0.001				1	2.4091	0.558268	0.558268	0.001			1	2.05799	0.560314	0.560314	0.001
2	1.35275	0.277259	0.82213	0.001				2	1.14805	0.266042	0.82431	0.001			2	1.02453	0.278941	0.839255	0.001
3	0.509027	0.10433	0.92646	0.072				3	0.433522	0.100461	0.924771	0.102			3	0.30919	0.0841809	0.923436	0.263
4	0.165581	0.0339375	0.960397	0.68				4	0.15625	0.0362083	0.960979	0.691			4	0.173823	0.0473256	0.970761	0.641
5	0.0937091	0.0192066	0.979604	0.886				5	0.0873041	0.0202312	0.981211	0.912			5	0.0708842	0.0192991	0.990061	0.947
6	0.0634715	0.0130091	0.992613	0.955				6	0.0411084	0.00952617	0.990737	0.992			6	0.0299587	0.00815666	0.998217	0.993
7	0.0214902	0.00440463	0.997018	0.998				7	0.0209755	0.00486071	0.995598	0.999			7	0.00525514	0.00143078	0.999648	1
8	0.0100701	0.00206396	0.999082	1				8	0.0133039	0.00308295	0.99868	1			8	0.00126233	0.000343685	0.999992	1
9	0.00330156	0.000676688	0.999758	1				9	0.00444291	0.00102957	0.99971	1			9	3.06324e-05	8.34006e-06	1	1
10	0.00117884	0.000241616	1	1				10	0.00125111	0.000289924	1	1
INPUT USING RAR6
SPP	LAT	HAB	%COR	%CCA	LGM	NN	LARV	FISH	CORAL	THERM	MONCAP	WAVES	ARR	FISH	END	PLD	MIND	MAXD	DEPR	LENGTH	HABSPEC	PRED	HERB	GENE	PHIST	FCT	MARK	SHALREEF
abuabd_CB	0.420011	-0.103521	-0.0707743	-0.12944	-0.133868	0.425353	-0.276709	0.204427	0.423185	-0.0659888	0.449674	0.358083	0	1	1	1.38021	1	50	1.6902	1.49136	1	0	1	0.677	0.0021551	0.00612309	CB	Y
abuvai_CB	0.276072	0.312987	0.285468	-0.0475014	-0.131191	0.53602	-0.164648	0.352002	0.588482	0.0145095	-0.446591	0.302728	1	1	0	1.30103	1	50	1.6902	1.32222	0	0	1	0.681	0.00616713	0	CB	Y
acanigF_CB	0.868239	0.252679	-0.43371	-0.502081	0.470376	0.0246666	-0.350607	0.195358	-0.0747216	-0.00504841	0.242687	0.825097	0	1	0	1.49136	0	25	1.39794	1.32222	0	0	1	0.708	-0.00216606	0	CB	Y
acanigR_CB	-0.269274	-0.386674	0.162169	-0.121961	-0.209282	0.655532	-0.0535007	-0.0958568	0.131521	-1.50366e-05	0.0580764	-0.298836	0	1	1	1.76343	1	90	1.94939	1.41497	0	0	1	0.648	0.00392635	0.0154727	CB	Y
acaoli_CB	0.161053	-0.00715676	-0.0866454	-0.42123	0.265188	0.641875	-0.371492	-0.263422	-0.128226	0.00682629	0.757104	0.12767	0	1	0	1.77815	3	46	1.63347	1.5563	0	0	1	0.663	-0.00302947	0	CB	Y
acapla_CR	0.0492403	-0.160318	0.351558	-0.28963	-0.188037	0.0160659	-0.795685	0.358039	-0.209853	-0.608419	0.697994	-0.0317078	0	0	0	1.14613	5	8	0.477121	1.49136	1	0	0	0.809	0.0393247	0	CR	Y
calhaz_CI	0.304773	0.651326	0.033825	0.371182	-0.394079	-0.64697	-0.352397	0.338211	-0.501023	-0.412917	-0.0540577	0.17616	0	0	0	1.69897	1.5	17	1.19033	0.30103	1	0	0	0.663	-0.00118401	0.0199966	CI	Y
ceparg_CB	-0.279337	0.146798	0.557628	0.189566	-0.142921	0.190335	-0.11579	0.462497	0.804526	-0.226219	-0.326389	-0.197377	1	1	0	1.44716	1	40	1.59106	1.78533	0	1	0	0.615	-0.00389117	0.0163737	CB	Y
chafre_CB	-0.0899806	0.00136733	0.38667	0.200748	0.104123	-0.560588	0.166187	0.568411	-0.121561	-0.0781774	-0.586014	-0.0271059	0	1	1	1.60206	4	65	1.78533	1.14613	1	1	0	0.711	0.000212856	0	CB	Y
chalun_CB	-0.668292	0.92232	0.425139	0.363223	0.424965	0.944307	0.838214	0.340432	0.993189	0.300372	-0.276491	-0.583544	0	1	0	1.60206	3	20	1.23045	1.17609	1	0	0	0.588	0.130416	0.164944	CB	Y
chamil_CB	-0.19001	0.451728	0.462095	0.416349	-0.10791	0.342582	0.213813	0.305638	0.761162	-0.0812062	-0.383299	-0.148818	0	1	1	1.77815	0	250	2.39794	1.14613	0	0	0	0.659	-0.00162556	0	CB	Y
chamul_CB	-0.455321	-0.223164	0.613773	0.427048	-0.393827	0.204139	0.173845	-0.182688	0.188529	0.281019	-0.192943	-0.367589	0	1	1	1.60206	5	114	2.03743	1.11394	1	0	0	0.561	-0.00313728	0.0105502	CB	Y
ctestr_CB	-0.14445	-0.578981	-0.00520899	-0.471768	-0.0540172	-0.404937	0.0575432	-0.333897	-0.488063	0.137132	0.151543	-0.0884752	0	1	1	1.76343	1	113	2.04922	1.17609	0	0	1	0.648	0.0015227	0.00656377	CB	Y
desalb_CR	0.12902	0.273971	0.0944259	0.0604322	-0.0533687	0.623121	0.169553	-0.0772271	0.625801	0.407405	-0.0248618	0.212393	0	1	1	1.43136	1	50	1.6902	1.11394	1	0	0	0.985	0.0281644	0.0291808	CR	Y
epique_CR	0.218016	-0.286337	0.0789658	-0.581332	-0.197537	0.296483	-0.164497	-0.210466	0.780866	0.684653	0.190377	0.298014	0	1	1	1.60206	20	380	2.5563	2.08991	0	1	0	0.727	0.00359779	0.0070049	CR	N
etecor_CB	-0.672001	-0.453237	0.445951	0.0950962	-0.48562	-0.0506293	0.186875	-0.0183977	0.0741553	0.0974525	-0.211882	-0.595469	0	1	0	1.60206	183	274	1.95904	2.08279	0	1	0	0.678	0.00431217	0	CB	N
etemar_CB	-0.640882	-0.244339	0.455165	0.452833	-0.406761	-0.628882	0.379134	0.574436	0.0383656	-0.484954	-0.874962	-0.591127	0	1	0	1.60206	201	329	2.10721	2.10721	0	1	0	0.549	0.000869459	0	CB	N
halorn_CI	0.0163831	0.627242	0.391228	0.523751	0.155698	-0.1174	0.132232	0.115755	0.140025	0.0144451	-0.282067	0.0566071	0	1	1	1.60206	4	15	1.04139	1.27875	1	1	0	0.809	-0.00389117	0	CI	Y
hetmam_CI	-0.818039	0.264761	0.538695	0.372298	0.285228	-0.415861	0.956638	0.040913	0.247349	-0.0208012	0.00282395	-0.775574	0	0	0	0.90309	1	50	1.6902	0.954243	0	0	1	0.693	0.00568285	0	CI	Y
holatr_CI	0.144916	-0.387631	0.000830602	0.102281	-0.334514	0.45337	0.0177011	-0.180635	0.13221	0.517783	-0.623112	0.162381	0	0	0	1.17609	0	30	1.47712	1.78533	0	0	0	0.665	0.0609802	0	CI	Y
holwhi_CI	0.511769	0.363425	-0.351915	-0.408828	0.0156541	0.177649	-0.411494	0.481778	-0.00528214	-0.388241	-0.402169	0.472583	0	0	0	1.17609	1	21	1.30103	1.49136	0	0	0	0.691	-0.00138752	0.0109954	CI	Y
lutkas_CR	-0.597541	0.526599	0.37602	-0.189227	0.384181	0.195185	0.548245	0.587501	0.459151	0.00078594	-0.330752	-0.556758	1	1	0	1.63347	1	75	1.86923	1.60206	0	1	0	0.738	0	0	CB	N
mulfla_CB	-0.0565083	0.257032	0.238377	0.523432	-0.309054	0.0618101	-0.256723	0.374459	0.107254	-0.650947	-0.323271	-0.136866	0	1	0	1.77815	1	76	1.87506	1.64345	0	1	0	0.63	0.00833099	0	CB	N
mulvan_CB	0.0143265	0.809272	0.553549	0.535288	0.0537688	-0.814496	0.00904892	0.456286	-0.137588	-0.273773	-0.499512	-0.0617844	0	1	0	1.5563	1	113	2.04922	1.59106	0	1	0	0.69	0.000738929	0.00480371	CB	N
myrber_CB	0.499824	0.0299412	-0.0221581	0.229136	-0.3677	0.359772	-0.322864	0.393856	0.485888	-0.216736	0.476085	0.445212	0	1	0	1.74036	3	15	1.07918	1.49136	0	0	1	0.664	-0.00646604	0.0070049	CB	Y
opheri_16S	-0.741369	-0.0323308	0.465101	0.542418	-0.256537	-0.103132	0.637386	-0.100842	0.277989	-0.0643127	0.155481	-0.744102	0	0	0	1.69897	0	27	1.43136	1.32222	0	0	0	0.7	0.0814455	0.0218195	16S	Y
ophpic_16S	0.0216959	-0.202058	0.126956	-0.364205	-0.355037	0.238338	-0.450155	0.039063	0.0761525	-0.291617	0.276376	-0.0594907	0	0	0	1.69897	0	27	1.43136	1.04139	0	0	0	0.707	0.0148431	0.000869459	16S	Y
panmar_CI	0.253407	-0.38804	-0.207898	-0.469415	-0.123512	-0.162223	-0.68792	-0.0875884	-0.744156	-0.349588	0.539889	0.152394	0	0	1	2.56229	1	15	0.477121	1.61278	1	1	0	0.896	-0.000217093	0.00217692	CI	Y
panpen_CI	0.542709	0.467962	-0.233581	0.231634	0.785437	0.787323	0.227377	-0.656475	0.296558	0.67995	0.548404	0.626489	0	0	0	2.56229	1	20	2.15229	1.61278	1	1	0	0.719	0.00346644	0.00436481	CI	Y
parmul_CB	0.0925579	0.0306109	-0.27517	-0.164626	0.185348	0.1844	0.0951266	-0.305908	-0.0264957	0.266663	0.314033	0.0390968	0	1	0	2.43136	0	15	1.17609	1.5563	0	1	0	0.699	-0.00186346	0.00348833	CB	Y
prifil_CB	-0.34047	-0.149383	0.0522571	-0.282294	0.00284836	-0.677589	0.197964	0.383866	-0.211395	-0.0202131	-0.597467	-0.22411	0	1	0	1.65321	40	400	2.5563	2.00432	0	1	0	0.545	-0.00173371	0.00348833	CB	N
stefas_CR	-0.440201	-0.349415	0.279157	0.331743	-0.155868	-0.768121	0.0969177	-0.371646	-0.409108	-0.175943	0.284361	-0.46293	0	1	1	1.47712	1	30	1.4624	1.23045	1	0	1	0.792	0.00568285	0.00261362	CR	Y
stelon_CR	-0.774942	0.0690679	0.604315	0.603846	-0.138357	0.058751	0.404941	-0.166236	-0.0136681	-0.0066112	-0.207331	-0.7616	0	0	0	0	0	250	2.39794	2.3032	0	1	0	0.6	0.0392914	0.0154727	CR	N
triobe_CR	0.162621	-0.351218	-0.406471	-0.703196	-0.0211717	-0.946178	-0.50064	0.0900649	-0.673545	-0.265257	0.430539	0.0307034	0	1	0	0	8	40	1.50515	2.3032	0	1	0	0.624	0.0414361	0	CR	N
zebfla_CB	0.119251	-0.499255	0.00477015	-0.170179	-0.484718	0.136052	-0.682673	0.0866502	-0.40259	-0.328025	-0.127478	0.0720484	0	1	0	1.73239	3	46	1.63347	1.32222	1	0	1	0.693	0.000704128	0	CB	Y
FACTORS USED
1. same as in main analysis above
genetic = cbind(HAB,NN,LARV,LGM,CSR,FSR,SST,CC,CCA,WAV)
life_hist = cbind(FISH,END,PLD,DEPR,HABSPEC,PRED,HERB,LENGTH,PHIST,FCT,MIND,GENE)
RAR6 OUTPUT
Axis	eigen	perc	cum	p
Total	10	1	1	--
Constrained	4.76093	0.476093	0.476093	0.017
1	1.78387	0.37469	0.37469	0.001
2	1.3718	0.288136	0.662826	0.001
3	0.905984	0.190296	0.853122	0.001
4	0.408842	0.0858745	0.938996	0.086
5	0.150765	0.0316672	0.970663	0.649
6	0.0953651	0.0200308	0.990694	0.84
7	0.0246056	0.00516824	0.995862	0.997
8	0.0153142	0.00321665	0.999079	1
9	0.00394654	0.000828944	0.999908	1
10	0.000437763	9.19491e-05	1	1

## Sheet: mixed model input
	row.names	r	loc	spp	areaTot	areaHard	corCover	ccaCover	lgmLoss	fishSR	coralSR	NN	immig	hot	wave
1	fren	4.15	fren	abuabd_NS3	2.672	2.02776	0.115661	0.0112548	0.915586	126.171	25.1517	160	0.087275	16.77	266.423
2	fren1	3.21	fren	abuvai_NS3	2.672	2.02776	0.115661	0.0112548	0.915586	126.171	25.1517	160	0.087275	16.77	266.423
7	fren10	7.41	fren	zebfla_M13	2.672	2.02776	0.115661	0.0112548	0.915586	126.171	25.1517	160	0.087275	16.77	266.423
8	fren11	3.6	fren	abuabd_CB	2.672	2.02776	0.115661	0.0112548	0.915586	126.171	25.1517	160	0.087275	16.77	266.423
9	fren12	4.28	fren	abuvai_CB	2.672	2.02776	0.115661	0.0112548	0.915586	126.171	25.1517	160	0.087275	16.77	266.423
10	fren13	4.7	fren	acanigF_CB	2.672	2.02776	0.115661	0.0112548	0.915586	126.171	25.1517	160	0.087275	16.77	266.423
11	fren14	2.88	fren	acanigR_CB	2.672	2.02776	0.115661	0.0112548	0.915586	126.171	25.1517	160	0.087275	16.77	266.423
12	fren15	2	fren	acaoli_CB	2.672	2.02776	0.115661	0.0112548	0.915586	126.171	25.1517	160	0.087275	16.77	266.423
13	fren16	7.43	fren	acapla_CR	2.672	2.02776	0.115661	0.0112548	0.915586	126.171	25.1517	160	0.087275	16.77	266.423
14	fren18	4.4	fren	calhaz_CI	2.672	2.02776	0.115661	0.0112548	0.915586	126.171	25.1517	160	0.087275	16.77	266.423
15	fren22	3.43	fren	celexa_CI	2.672	2.02776	0.115661	0.0112548	0.915586	126.171	25.1517	160	0.087275	16.77	266.423
16	fren26	6.67	fren	chafre_CB	2.672	2.02776	0.115661	0.0112548	0.915586	126.171	25.1517	160	0.087275	16.77	266.423
17	fren27	2.33	fren	chalun_CB	2.672	2.02776	0.115661	0.0112548	0.915586	126.171	25.1517	160	0.087275	16.77	266.423
18	fren28	5.02	fren	chamil_CB	2.672	2.02776	0.115661	0.0112548	0.915586	126.171	25.1517	160	0.087275	16.77	266.423
19	fren29	2.9	fren	chamul_CB	2.672	2.02776	0.115661	0.0112548	0.915586	126.171	25.1517	160	0.087275	16.77	266.423
20	fren30	3.66	fren	ctestr_CB	2.672	2.02776	0.115661	0.0112548	0.915586	126.171	25.1517	160	0.087275	16.77	266.423
21	fren31	8.96	fren	desalb_CR	2.672	2.02776	0.115661	0.0112548	0.915586	126.171	25.1517	160	0.087275	16.77	266.423
22	fren38	2.82	fren	halorn_CI	2.672	2.02776	0.115661	0.0112548	0.915586	126.171	25.1517	160	0.087275	16.77	266.423
23	fren40	5.96	fren	holatr_CI	2.672	2.02776	0.115661	0.0112548	0.915586	126.171	25.1517	160	0.087275	16.77	266.423
24	fren41	5.71	fren	holwhi_CI	2.672	2.02776	0.115661	0.0112548	0.915586	126.171	25.1517	160	0.087275	16.77	266.423
25	fren43	9.33	fren	lutkas_CB	2.672	2.02776	0.115661	0.0112548	0.915586	126.171	25.1517	160	0.087275	16.77	266.423
26	fren44	3.25	fren	mulfla_CB	2.672	2.02776	0.115661	0.0112548	0.915586	126.171	25.1517	160	0.087275	16.77	266.423
27	fren45	5.31	fren	mulvan_CB	2.672	2.02776	0.115661	0.0112548	0.915586	126.171	25.1517	160	0.087275	16.77	266.423
28	fren46	4.25	fren	myrber_CB	2.672	2.02776	0.115661	0.0112548	0.915586	126.171	25.1517	160	0.087275	16.77	266.423
29	fren48	4.89	fren	ophpic_16S	2.672	2.02776	0.115661	0.0112548	0.915586	126.171	25.1517	160	0.087275	16.77	266.423
3	fren5	2.76	fren	lutkas_NS3	2.672	2.02776	0.115661	0.0112548	0.915586	126.171	25.1517	160	0.087275	16.77	266.423
30	fren50	7.05	fren	panpen_CI	2.672	2.02776	0.115661	0.0112548	0.915586	126.171	25.1517	160	0.087275	16.77	266.423
31	fren51	5.43	fren	parmul_CB	2.672	2.02776	0.115661	0.0112548	0.915586	126.171	25.1517	160	0.087275	16.77	266.423
32	fren54	8.41	fren	stefas_CR	2.672	2.02776	0.115661	0.0112548	0.915586	126.171	25.1517	160	0.087275	16.77	266.423
33	fren55	2.94	fren	stelon_CR	2.672	2.02776	0.115661	0.0112548	0.915586	126.171	25.1517	160	0.087275	16.77	266.423
34	fren57	2.64	fren	zebfla_CB	2.672	2.02776	0.115661	0.0112548	0.915586	126.171	25.1517	160	0.087275	16.77	266.423
4	fren6	3.87478	fren	moncap_M5	2.672	2.02776	0.115661	0.0112548	0.915586	126.171	25.1517	160	0.087275	16.77	266.423
5	fren7	3.85	fren	porlob_M12	2.672	2.02776	0.115661	0.0112548	0.915586	126.171	25.1517	160	0.087275	16.77	266.423
6	fren9	6.19	fren	stelon_M10	2.672	2.02776	0.115661	0.0112548	0.915586	126.171	25.1517	160	0.087275	16.77	266.423
58	hawa	4.75	hawa	abuabd_NS3	2.289	2.01427	0.574071	0.0115652	0.190776	142.562	21.8014	155	0.048712	13.77	108.979
59	hawa1	3.65	hawa	abuvai_NS3	2.289	2.01427	0.574071	0.0115652	0.190776	142.562	21.8014	155	0.048712	13.77	108.979
68	hawa10	7.39	hawa	zebfla_M13	2.289	2.01427	0.574071	0.0115652	0.190776	142.562	21.8014	155	0.048712	13.77	108.979
69	hawa11	3.14	hawa	abuabd_CB	2.289	2.01427	0.574071	0.0115652	0.190776	142.562	21.8014	155	0.048712	13.77	108.979
70	hawa12	5.12	hawa	abuvai_CB	2.289	2.01427	0.574071	0.0115652	0.190776	142.562	21.8014	155	0.048712	13.77	108.979
71	hawa13	4.09	hawa	acanigF_CB	2.289	2.01427	0.574071	0.0115652	0.190776	142.562	21.8014	155	0.048712	13.77	108.979
72	hawa14	4.22	hawa	acanigR_CB	2.289	2.01427	0.574071	0.0115652	0.190776	142.562	21.8014	155	0.048712	13.77	108.979
73	hawa15	3.81	hawa	acaoli_CB	2.289	2.01427	0.574071	0.0115652	0.190776	142.562	21.8014	155	0.048712	13.77	108.979
74	hawa16	9.27	hawa	acapla_CR	2.289	2.01427	0.574071	0.0115652	0.190776	142.562	21.8014	155	0.048712	13.77	108.979
75	hawa17	9.18	hawa	calhai_CI	2.289	2.01427	0.574071	0.0115652	0.190776	142.562	21.8014	155	0.048712	13.77	108.979
76	hawa18	4.39	hawa	calhaz_CI	2.289	2.01427	0.574071	0.0115652	0.190776	142.562	21.8014	155	0.048712	13.77	108.979
60	hawa2	5.84	hawa	epique_M6	2.289	2.01427	0.574071	0.0115652	0.190776	142.562	21.8014	155	0.048712	13.77	108.979
77	hawa20	4.3	hawa	carign_ATP	2.289	2.01427	0.574071	0.0115652	0.190776	142.562	21.8014	155	0.048712	13.77	108.979
78	hawa21	3.63	hawa	carmel_ATP	2.289	2.01427	0.574071	0.0115652	0.190776	142.562	21.8014	155	0.048712	13.77	108.979
79	hawa22	7.98	hawa	celexa_CI	2.289	2.01427	0.574071	0.0115652	0.190776	142.562	21.8014	155	0.048712	13.77	108.979
80	hawa23	7.85	hawa	celsan_CI	2.289	2.01427	0.574071	0.0115652	0.190776	142.562	21.8014	155	0.048712	13.77	108.979
81	hawa24	8.41	hawa	celtal_CI	2.289	2.01427	0.574071	0.0115652	0.190776	142.562	21.8014	155	0.048712	13.77	108.979
82	hawa25	3.15	hawa	ceparg_CB	2.289	2.01427	0.574071	0.0115652	0.190776	142.562	21.8014	155	0.048712	13.77	108.979
83	hawa27	2	hawa	chalun_CB	2.289	2.01427	0.574071	0.0115652	0.190776	142.562	21.8014	155	0.048712	13.77	108.979
84	hawa28	5.04	hawa	chamil_CB	2.289	2.01427	0.574071	0.0115652	0.190776	142.562	21.8014	155	0.048712	13.77	108.979
85	hawa29	4.36	hawa	chamul_CB	2.289	2.01427	0.574071	0.0115652	0.190776	142.562	21.8014	155	0.048712	13.77	108.979
61	hawa3	6.48	hawa	etecor_M8	2.289	2.01427	0.574071	0.0115652	0.190776	142.562	21.8014	155	0.048712	13.77	108.979
86	hawa30	3.36	hawa	ctestr_CB	2.289	2.01427	0.574071	0.0115652	0.190776	142.562	21.8014	155	0.048712	13.77	108.979
87	hawa31	6.49	hawa	desalb_CR	2.289	2.01427	0.574071	0.0115652	0.190776	142.562	21.8014	155	0.048712	13.77	108.979
88	hawa32	7.35	hawa	echneb_NS1	2.289	2.01427	0.574071	0.0115652	0.190776	142.562	21.8014	155	0.048712	13.77	108.979
89	hawa33	8.11	hawa	epique_CR	2.289	2.01427	0.574071	0.0115652	0.190776	142.562	21.8014	155	0.048712	13.77	108.979
90	hawa34	4.98	hawa	etecor_CB	2.289	2.01427	0.574071	0.0115652	0.190776	142.562	21.8014	155	0.048712	13.77	108.979
91	hawa35	2.15	hawa	etemar_CB	2.289	2.01427	0.574071	0.0115652	0.190776	142.562	21.8014	155	0.048712	13.77	108.979
92	hawa36	9.42	hawa	gymfla_CBCI	2.289	2.01427	0.574071	0.0115652	0.190776	142.562	21.8014	155	0.048712	13.77	108.979
93	hawa37	7.75	hawa	gymund_CBCI	2.289	2.01427	0.574071	0.0115652	0.190776	142.562	21.8014	155	0.048712	13.77	108.979
94	hawa38	3.65	hawa	halorn_CI	2.289	2.01427	0.574071	0.0115652	0.190776	142.562	21.8014	155	0.048712	13.77	108.979
95	hawa39	5.94	hawa	hetmam_CI	2.289	2.01427	0.574071	0.0115652	0.190776	142.562	21.8014	155	0.048712	13.77	108.979
62	hawa4	4.61	hawa	etemar_M9	2.289	2.01427	0.574071	0.0115652	0.190776	142.562	21.8014	155	0.048712	13.77	108.979
96	hawa40	5.87	hawa	holatr_CI	2.289	2.01427	0.574071	0.0115652	0.190776	142.562	21.8014	155	0.048712	13.77	108.979
97	hawa41	5.32	hawa	holwhi_CI	2.289	2.01427	0.574071	0.0115652	0.190776	142.562	21.8014	155	0.048712	13.77	108.979
98	hawa42	3.83	hawa	lutful_CB	2.289	2.01427	0.574071	0.0115652	0.190776	142.562	21.8014	155	0.048712	13.77	108.979
99	hawa43	9.32	hawa	lutkas_CB	2.289	2.01427	0.574071	0.0115652	0.190776	142.562	21.8014	155	0.048712	13.77	108.979
100	hawa44	3.63	hawa	mulfla_CB	2.289	2.01427	0.574071	0.0115652	0.190776	142.562	21.8014	155	0.048712	13.77	108.979
101	hawa46	3.22	hawa	myrber_CB	2.289	2.01427	0.574071	0.0115652	0.190776	142.562	21.8014	155	0.048712	13.77	108.979
102	hawa47	7.17	hawa	opheri_16S	2.289	2.01427	0.574071	0.0115652	0.190776	142.562	21.8014	155	0.048712	13.77	108.979
103	hawa48	6.17	hawa	ophpic_16S	2.289	2.01427	0.574071	0.0115652	0.190776	142.562	21.8014	155	0.048712	13.77	108.979
63	hawa5	3.3	hawa	lutkas_NS3	2.289	2.01427	0.574071	0.0115652	0.190776	142.562	21.8014	155	0.048712	13.77	108.979
104	hawa50	6.83	hawa	panpen_CI	2.289	2.01427	0.574071	0.0115652	0.190776	142.562	21.8014	155	0.048712	13.77	108.979
105	hawa51	5.12	hawa	parmul_CB	2.289	2.01427	0.574071	0.0115652	0.190776	142.562	21.8014	155	0.048712	13.77	108.979
106	hawa52	1.6	hawa	prifil_CB	2.289	2.01427	0.574071	0.0115652	0.190776	142.562	21.8014	155	0.048712	13.77	108.979
107	hawa54	8.75	hawa	stefas_CR	2.289	2.01427	0.574071	0.0115652	0.190776	142.562	21.8014	155	0.048712	13.77	108.979
108	hawa55	4.59	hawa	stelon_CR	2.289	2.01427	0.574071	0.0115652	0.190776	142.562	21.8014	155	0.048712	13.77	108.979
109	hawa57	3.98	hawa	zebfla_CB	2.289	2.01427	0.574071	0.0115652	0.190776	142.562	21.8014	155	0.048712	13.77	108.979
64	hawa6	3.98696	hawa	moncap_M5	2.289	2.01427	0.574071	0.0115652	0.190776	142.562	21.8014	155	0.048712	13.77	108.979
65	hawa7	3.98	hawa	porlob_M12	2.289	2.01427	0.574071	0.0115652	0.190776	142.562	21.8014	155	0.048712	13.77	108.979
66	hawa8	3.24	hawa	prifil_M13	2.289	2.01427	0.574071	0.0115652	0.190776	142.562	21.8014	155	0.048712	13.77	108.979
67	hawa9	6.02	hawa	stelon_M10	2.289	2.01427	0.574071	0.0115652	0.190776	142.562	21.8014	155	0.048712	13.77	108.979
110	kaua	3.74	kaua	abuabd_NS3	2.255	2.24052	0.298613	0.00394951	0.853701	130.803	18.7167	68	0.066186	15.54	211.496
111	kaua1	3.16	kaua	abuvai_NS3	2.255	2.24052	0.298613	0.00394951	0.853701	130.803	18.7167	68	0.066186	15.54	211.496
118	kaua10	7.3	kaua	zebfla_M13	2.255	2.24052	0.298613	0.00394951	0.853701	130.803	18.7167	68	0.066186	15.54	211.496
119	kaua11	2.75	kaua	abuabd_CB	2.255	2.24052	0.298613	0.00394951	0.853701	130.803	18.7167	68	0.066186	15.54	211.496
120	kaua12	3.8	kaua	abuvai_CB	2.255	2.24052	0.298613	0.00394951	0.853701	130.803	18.7167	68	0.066186	15.54	211.496
121	kaua13	5.09	kaua	acanigF_CB	2.255	2.24052	0.298613	0.00394951	0.853701	130.803	18.7167	68	0.066186	15.54	211.496
122	kaua14	2.02	kaua	acanigR_CB	2.255	2.24052	0.298613	0.00394951	0.853701	130.803	18.7167	68	0.066186	15.54	211.496
123	kaua15	2.68	kaua	acaoli_CB	2.255	2.24052	0.298613	0.00394951	0.853701	130.803	18.7167	68	0.066186	15.54	211.496
124	kaua16	9.04	kaua	acapla_CR	2.255	2.24052	0.298613	0.00394951	0.853701	130.803	18.7167	68	0.066186	15.54	211.496
125	kaua18	3.14	kaua	calhaz_CI	2.255	2.24052	0.298613	0.00394951	0.853701	130.803	18.7167	68	0.066186	15.54	211.496
126	kaua19	9.15	kaua	calseu_CI	2.255	2.24052	0.298613	0.00394951	0.853701	130.803	18.7167	68	0.066186	15.54	211.496
112	kaua2	5.74	kaua	epique_M6	2.255	2.24052	0.298613	0.00394951	0.853701	130.803	18.7167	68	0.066186	15.54	211.496
127	kaua22	6.34	kaua	celexa_CI	2.255	2.24052	0.298613	0.00394951	0.853701	130.803	18.7167	68	0.066186	15.54	211.496
128	kaua23	8	kaua	celsan_CI	2.255	2.24052	0.298613	0.00394951	0.853701	130.803	18.7167	68	0.066186	15.54	211.496
129	kaua24	2.57	kaua	celtal_CI	2.255	2.24052	0.298613	0.00394951	0.853701	130.803	18.7167	68	0.066186	15.54	211.496
130	kaua25	3.41	kaua	ceparg_CB	2.255	2.24052	0.298613	0.00394951	0.853701	130.803	18.7167	68	0.066186	15.54	211.496
131	kaua26	6.86	kaua	chafre_CB	2.255	2.24052	0.298613	0.00394951	0.853701	130.803	18.7167	68	0.066186	15.54	211.496
132	kaua28	3.43	kaua	chamil_CB	2.255	2.24052	0.298613	0.00394951	0.853701	130.803	18.7167	68	0.066186	15.54	211.496
133	kaua29	3.01	kaua	chamul_CB	2.255	2.24052	0.298613	0.00394951	0.853701	130.803	18.7167	68	0.066186	15.54	211.496
113	kaua3	6.97	kaua	etecor_M8	2.255	2.24052	0.298613	0.00394951	0.853701	130.803	18.7167	68	0.066186	15.54	211.496
134	kaua30	4.22	kaua	ctestr_CB	2.255	2.24052	0.298613	0.00394951	0.853701	130.803	18.7167	68	0.066186	15.54	211.496
135	kaua33	7.18	kaua	epique_CR	2.255	2.24052	0.298613	0.00394951	0.853701	130.803	18.7167	68	0.066186	15.54	211.496
136	kaua34	4.74	kaua	etecor_CB	2.255	2.24052	0.298613	0.00394951	0.853701	130.803	18.7167	68	0.066186	15.54	211.496
137	kaua35	1.96	kaua	etemar_CB	2.255	2.24052	0.298613	0.00394951	0.853701	130.803	18.7167	68	0.066186	15.54	211.496
138	kaua38	2.95	kaua	halorn_CI	2.255	2.24052	0.298613	0.00394951	0.853701	130.803	18.7167	68	0.066186	15.54	211.496
139	kaua39	6.52	kaua	hetmam_CI	2.255	2.24052	0.298613	0.00394951	0.853701	130.803	18.7167	68	0.066186	15.54	211.496
114	kaua4	4.86	kaua	etemar_M9	2.255	2.24052	0.298613	0.00394951	0.853701	130.803	18.7167	68	0.066186	15.54	211.496
140	kaua40	4.41	kaua	holatr_CI	2.255	2.24052	0.298613	0.00394951	0.853701	130.803	18.7167	68	0.066186	15.54	211.496
141	kaua41	4.87	kaua	holwhi_CI	2.255	2.24052	0.298613	0.00394951	0.853701	130.803	18.7167	68	0.066186	15.54	211.496
142	kaua42	4.25	kaua	lutful_CB	2.255	2.24052	0.298613	0.00394951	0.853701	130.803	18.7167	68	0.066186	15.54	211.496
143	kaua43	8.94	kaua	lutkas_CB	2.255	2.24052	0.298613	0.00394951	0.853701	130.803	18.7167	68	0.066186	15.54	211.496
144	kaua44	3.58	kaua	mulfla_CB	2.255	2.24052	0.298613	0.00394951	0.853701	130.803	18.7167	68	0.066186	15.54	211.496
145	kaua47	6.1	kaua	opheri_16S	2.255	2.24052	0.298613	0.00394951	0.853701	130.803	18.7167	68	0.066186	15.54	211.496
146	kaua48	5.83	kaua	ophpic_16S	2.255	2.24052	0.298613	0.00394951	0.853701	130.803	18.7167	68	0.066186	15.54	211.496
147	kaua49	7.76	kaua	panmar_CI	2.255	2.24052	0.298613	0.00394951	0.853701	130.803	18.7167	68	0.066186	15.54	211.496
115	kaua5	2.86	kaua	lutkas_NS3	2.255	2.24052	0.298613	0.00394951	0.853701	130.803	18.7167	68	0.066186	15.54	211.496
148	kaua50	7.09	kaua	panpen_CI	2.255	2.24052	0.298613	0.00394951	0.853701	130.803	18.7167	68	0.066186	15.54	211.496
149	kaua51	4.77	kaua	parmul_CB	2.255	2.24052	0.298613	0.00394951	0.853701	130.803	18.7167	68	0.066186	15.54	211.496
150	kaua52	2.48	kaua	prifil_CB	2.255	2.24052	0.298613	0.00394951	0.853701	130.803	18.7167	68	0.066186	15.54	211.496
151	kaua54	9.27	kaua	stefas_CR	2.255	2.24052	0.298613	0.00394951	0.853701	130.803	18.7167	68	0.066186	15.54	211.496
152	kaua55	2.85	kaua	stelon_CR	2.255	2.24052	0.298613	0.00394951	0.853701	130.803	18.7167	68	0.066186	15.54	211.496
153	kaua57	2.94	kaua	zebfla_CB	2.255	2.24052	0.298613	0.00394951	0.853701	130.803	18.7167	68	0.066186	15.54	211.496
116	kaua8	3.19	kaua	prifil_M13	2.255	2.24052	0.298613	0.00394951	0.853701	130.803	18.7167	68	0.066186	15.54	211.496
117	kaua9	5.85	kaua	stelon_M10	2.255	2.24052	0.298613	0.00394951	0.853701	130.803	18.7167	68	0.066186	15.54	211.496
154	kure	3.94	kure	abuabd_NS3	1.96	1.29885	0.025788	0.0100287	0.283181	114.031	13.6715	94	0.027904	14.62	370.18
159	kure10	7.41	kure	zebfla_M13	1.96	1.29885	0.025788	0.0100287	0.283181	114.031	13.6715	94	0.027904	14.62	370.18
160	kure11	3.58	kure	abuabd_CB	1.96	1.29885	0.025788	0.0100287	0.283181	114.031	13.6715	94	0.027904	14.62	370.18
161	kure14	2.51	kure	acanigR_CB	1.96	1.29885	0.025788	0.0100287	0.283181	114.031	13.6715	94	0.027904	14.62	370.18
162	kure15	2.67	kure	acaoli_CB	1.96	1.29885	0.025788	0.0100287	0.283181	114.031	13.6715	94	0.027904	14.62	370.18
163	kure18	6.7	kure	calhaz_CI	1.96	1.29885	0.025788	0.0100287	0.283181	114.031	13.6715	94	0.027904	14.62	370.18
164	kure26	5.87	kure	chafre_CB	1.96	1.29885	0.025788	0.0100287	0.283181	114.031	13.6715	94	0.027904	14.62	370.18
165	kure27	1.31	kure	chalun_CB	1.96	1.29885	0.025788	0.0100287	0.283181	114.031	13.6715	94	0.027904	14.62	370.18
166	kure28	3.48	kure	chamil_CB	1.96	1.29885	0.025788	0.0100287	0.283181	114.031	13.6715	94	0.027904	14.62	370.18
167	kure30	3.75	kure	ctestr_CB	1.96	1.29885	0.025788	0.0100287	0.283181	114.031	13.6715	94	0.027904	14.62	370.18
168	kure31	7.99	kure	desalb_CR	1.96	1.29885	0.025788	0.0100287	0.283181	114.031	13.6715	94	0.027904	14.62	370.18
169	kure39	5.46	kure	hetmam_CI	1.96	1.29885	0.025788	0.0100287	0.283181	114.031	13.6715	94	0.027904	14.62	370.18
170	kure40	5.24	kure	holatr_CI	1.96	1.29885	0.025788	0.0100287	0.283181	114.031	13.6715	94	0.027904	14.62	370.18
171	kure41	5.38	kure	holwhi_CI	1.96	1.29885	0.025788	0.0100287	0.283181	114.031	13.6715	94	0.027904	14.62	370.18
172	kure44	4.96	kure	mulfla_CB	1.96	1.29885	0.025788	0.0100287	0.283181	114.031	13.6715	94	0.027904	14.62	370.18
173	kure45	4.45	kure	mulvan_CB	1.96	1.29885	0.025788	0.0100287	0.283181	114.031	13.6715	94	0.027904	14.62	370.18
174	kure46	4.74	kure	myrber_CB	1.96	1.29885	0.025788	0.0100287	0.283181	114.031	13.6715	94	0.027904	14.62	370.18
175	kure47	5.43	kure	opheri_16S	1.96	1.29885	0.025788	0.0100287	0.283181	114.031	13.6715	94	0.027904	14.62	370.18
176	kure48	5.86	kure	ophpic_16S	1.96	1.29885	0.025788	0.0100287	0.283181	114.031	13.6715	94	0.027904	14.62	370.18
177	kure49	8.55	kure	panmar_CI	1.96	1.29885	0.025788	0.0100287	0.283181	114.031	13.6715	94	0.027904	14.62	370.18
155	kure5	2.67	kure	lutkas_NS3	1.96	1.29885	0.025788	0.0100287	0.283181	114.031	13.6715	94	0.027904	14.62	370.18
178	kure51	4.85	kure	parmul_CB	1.96	1.29885	0.025788	0.0100287	0.283181	114.031	13.6715	94	0.027904	14.62	370.18
179	kure54	8.94	kure	stefas_CR	1.96	1.29885	0.025788	0.0100287	0.283181	114.031	13.6715	94	0.027904	14.62	370.18
180	kure55	2.45	kure	stelon_CR	1.96	1.29885	0.025788	0.0100287	0.283181	114.031	13.6715	94	0.027904	14.62	370.18
181	kure57	4.23	kure	zebfla_CB	1.96	1.29885	0.025788	0.0100287	0.283181	114.031	13.6715	94	0.027904	14.62	370.18
156	kure6	4.19076	kure	moncap_M5	1.96	1.29885	0.025788	0.0100287	0.283181	114.031	13.6715	94	0.027904	14.62	370.18
157	kure7	3.61	kure	porlob_M12	1.96	1.29885	0.025788	0.0100287	0.283181	114.031	13.6715	94	0.027904	14.62	370.18
158	kure9	5.57	kure	stelon_M10	1.96	1.29885	0.025788	0.0100287	0.283181	114.031	13.6715	94	0.027904	14.62	370.18
183	lana10	7.21	lana	zebfla_M13	1.675	1.55108	0.368318	0.00196175	0.240253	127.481	14.0737	34	0.049692	13.62	151.123
184	lana16	8.71	lana	acapla_CR	1.675	1.55108	0.368318	0.00196175	0.240253	127.481	14.0737	34	0.049692	13.62	151.123
185	lana25	2.59	lana	ceparg_CB	1.675	1.55108	0.368318	0.00196175	0.240253	127.481	14.0737	34	0.049692	13.62	151.123
186	lana30	4.51	lana	ctestr_CB	1.675	1.55108	0.368318	0.00196175	0.240253	127.481	14.0737	34	0.049692	13.62	151.123
187	lana46	2.89	lana	myrber_CB	1.675	1.55108	0.368318	0.00196175	0.240253	127.481	14.0737	34	0.049692	13.62	151.123
188	lana50	6.03	lana	panpen_CI	1.675	1.55108	0.368318	0.00196175	0.240253	127.481	14.0737	34	0.049692	13.62	151.123
189	lana52	2	lana	prifil_CB	1.675	1.55108	0.368318	0.00196175	0.240253	127.481	14.0737	34	0.049692	13.62	151.123
190	lana57	3.47	lana	zebfla_CB	1.675	1.55108	0.368318	0.00196175	0.240253	127.481	14.0737	34	0.049692	13.62	151.123
182	lana8	3.21	lana	prifil_M13	1.675	1.55108	0.368318	0.00196175	0.240253	127.481	14.0737	34	0.049692	13.62	151.123
191	lays	4.56	lays	abuabd_NS3	1.438	0.968483	0.0455975	0.00393082	0.820407	115.507	12.8429	119	0.053272	16.69	312.451
193	lays11	4.17	lays	abuabd_CB	1.438	0.968483	0.0455975	0.00393082	0.820407	115.507	12.8429	119	0.053272	16.69	312.451
194	lays14	3.39	lays	acanigR_CB	1.438	0.968483	0.0455975	0.00393082	0.820407	115.507	12.8429	119	0.053272	16.69	312.451
195	lays15	3.15	lays	acaoli_CB	1.438	0.968483	0.0455975	0.00393082	0.820407	115.507	12.8429	119	0.053272	16.69	312.451
196	lays26	7.55	lays	chafre_CB	1.438	0.968483	0.0455975	0.00393082	0.820407	115.507	12.8429	119	0.053272	16.69	312.451
197	lays28	2.66	lays	chamil_CB	1.438	0.968483	0.0455975	0.00393082	0.820407	115.507	12.8429	119	0.053272	16.69	312.451
198	lays29	3.3	lays	chamul_CB	1.438	0.968483	0.0455975	0.00393082	0.820407	115.507	12.8429	119	0.053272	16.69	312.451
199	lays40	5.92	lays	holatr_CI	1.438	0.968483	0.0455975	0.00393082	0.820407	115.507	12.8429	119	0.053272	16.69	312.451
200	lays41	4.6	lays	holwhi_CI	1.438	0.968483	0.0455975	0.00393082	0.820407	115.507	12.8429	119	0.053272	16.69	312.451
201	lays44	1	lays	mulfla_CB	1.438	0.968483	0.0455975	0.00393082	0.820407	115.507	12.8429	119	0.053272	16.69	312.451
202	lays45	4.23	lays	mulvan_CB	1.438	0.968483	0.0455975	0.00393082	0.820407	115.507	12.8429	119	0.053272	16.69	312.451
203	lays47	5.36	lays	opheri_16S	1.438	0.968483	0.0455975	0.00393082	0.820407	115.507	12.8429	119	0.053272	16.69	312.451
204	lays48	4.9	lays	ophpic_16S	1.438	0.968483	0.0455975	0.00393082	0.820407	115.507	12.8429	119	0.053272	16.69	312.451
205	lays49	9.02	lays	panmar_CI	1.438	0.968483	0.0455975	0.00393082	0.820407	115.507	12.8429	119	0.053272	16.69	312.451
206	lays51	5.24	lays	parmul_CB	1.438	0.968483	0.0455975	0.00393082	0.820407	115.507	12.8429	119	0.053272	16.69	312.451
207	lays56	2	lays	triobe_CR	1.438	0.968483	0.0455975	0.00393082	0.820407	115.507	12.8429	119	0.053272	16.69	312.451
192	lays6	4.24848	lays	moncap_M5	1.438	0.968483	0.0455975	0.00393082	0.820407	115.507	12.8429	119	0.053272	16.69	312.451
208	lisi	4.2	lisi	abuabd_NS3	2.336	1.36922	0.0373832	0	0.94814	102.157	17.6607	225	0.046618	17.23	308.265
213	lisi11	3.67	lisi	abuabd_CB	2.336	1.36922	0.0373832	0	0.94814	102.157	17.6607	225	0.046618	17.23	308.265
214	lisi14	3.36	lisi	acanigR_CB	2.336	1.36922	0.0373832	0	0.94814	102.157	17.6607	225	0.046618	17.23	308.265
215	lisi15	4.87	lisi	acaoli_CB	2.336	1.36922	0.0373832	0	0.94814	102.157	17.6607	225	0.046618	17.23	308.265
209	lisi2	6.05	lisi	epique_M6	2.336	1.36922	0.0373832	0	0.94814	102.157	17.6607	225	0.046618	17.23	308.265
216	lisi26	5.34	lisi	chafre_CB	2.336	1.36922	0.0373832	0	0.94814	102.157	17.6607	225	0.046618	17.23	308.265
217	lisi28	3.53	lisi	chamil_CB	2.336	1.36922	0.0373832	0	0.94814	102.157	17.6607	225	0.046618	17.23	308.265
210	lisi3	6.65	lisi	etecor_M8	2.336	1.36922	0.0373832	0	0.94814	102.157	17.6607	225	0.046618	17.23	308.265
218	lisi33	8.7	lisi	epique_CR	2.336	1.36922	0.0373832	0	0.94814	102.157	17.6607	225	0.046618	17.23	308.265
219	lisi34	4.58	lisi	etecor_CB	2.336	1.36922	0.0373832	0	0.94814	102.157	17.6607	225	0.046618	17.23	308.265
220	lisi35	1	lisi	etemar_CB	2.336	1.36922	0.0373832	0	0.94814	102.157	17.6607	225	0.046618	17.23	308.265
211	lisi4	4.22	lisi	etemar_M9	2.336	1.36922	0.0373832	0	0.94814	102.157	17.6607	225	0.046618	17.23	308.265
221	lisi48	6.23	lisi	ophpic_16S	2.336	1.36922	0.0373832	0	0.94814	102.157	17.6607	225	0.046618	17.23	308.265
222	lisi49	8.55	lisi	panmar_CI	2.336	1.36922	0.0373832	0	0.94814	102.157	17.6607	225	0.046618	17.23	308.265
223	lisi50	7.48	lisi	panpen_CI	2.336	1.36922	0.0373832	0	0.94814	102.157	17.6607	225	0.046618	17.23	308.265
224	lisi51	6.06	lisi	parmul_CB	2.336	1.36922	0.0373832	0	0.94814	102.157	17.6607	225	0.046618	17.23	308.265
212	lisi6	4.69454	lisi	moncap_M5	2.336	1.36922	0.0373832	0	0.94814	102.157	17.6607	225	0.046618	17.23	308.265
225	maro	4.5	maro	abuabd_NS3	2.339	1.36736	0.0285329	0.00250627	0.840771	118.421	18.9206	119	0.060485	15.62	285.995
233	maro10	7.17	maro	zebfla_M13	2.339	1.36736	0.0285329	0.00250627	0.840771	118.421	18.9206	119	0.060485	15.62	285.995
234	maro11	4.05	maro	abuabd_CB	2.339	1.36736	0.0285329	0.00250627	0.840771	118.421	18.9206	119	0.060485	15.62	285.995
235	maro14	3.32	maro	acanigR_CB	2.339	1.36736	0.0285329	0.00250627	0.840771	118.421	18.9206	119	0.060485	15.62	285.995
236	maro18	6.64	maro	calhaz_CI	2.339	1.36736	0.0285329	0.00250627	0.840771	118.421	18.9206	119	0.060485	15.62	285.995
226	maro2	5.87	maro	epique_M6	2.339	1.36736	0.0285329	0.00250627	0.840771	118.421	18.9206	119	0.060485	15.62	285.995
237	maro26	5.91	maro	chafre_CB	2.339	1.36736	0.0285329	0.00250627	0.840771	118.421	18.9206	119	0.060485	15.62	285.995
238	maro27	1.77	maro	chalun_CB	2.339	1.36736	0.0285329	0.00250627	0.840771	118.421	18.9206	119	0.060485	15.62	285.995
239	maro28	2.97	maro	chamil_CB	2.339	1.36736	0.0285329	0.00250627	0.840771	118.421	18.9206	119	0.060485	15.62	285.995
227	maro3	6.98	maro	etecor_M8	2.339	1.36736	0.0285329	0.00250627	0.840771	118.421	18.9206	119	0.060485	15.62	285.995
240	maro30	3.61	maro	ctestr_CB	2.339	1.36736	0.0285329	0.00250627	0.840771	118.421	18.9206	119	0.060485	15.62	285.995
241	maro33	7.97	maro	epique_CR	2.339	1.36736	0.0285329	0.00250627	0.840771	118.421	18.9206	119	0.060485	15.62	285.995
242	maro34	3.71	maro	etecor_CB	2.339	1.36736	0.0285329	0.00250627	0.840771	118.421	18.9206	119	0.060485	15.62	285.995
243	maro35	2.03	maro	etemar_CB	2.339	1.36736	0.0285329	0.00250627	0.840771	118.421	18.9206	119	0.060485	15.62	285.995
244	maro36	7.63	maro	gymfla_CBCI	2.339	1.36736	0.0285329	0.00250627	0.840771	118.421	18.9206	119	0.060485	15.62	285.995
245	maro37	7.94	maro	gymund_CBCI	2.339	1.36736	0.0285329	0.00250627	0.840771	118.421	18.9206	119	0.060485	15.62	285.995
228	maro4	4.71	maro	etemar_M9	2.339	1.36736	0.0285329	0.00250627	0.840771	118.421	18.9206	119	0.060485	15.62	285.995
246	maro43	8.29	maro	lutkas_CB	2.339	1.36736	0.0285329	0.00250627	0.840771	118.421	18.9206	119	0.060485	15.62	285.995
247	maro47	6.65	maro	opheri_16S	2.339	1.36736	0.0285329	0.00250627	0.840771	118.421	18.9206	119	0.060485	15.62	285.995
248	maro48	6.24	maro	ophpic_16S	2.339	1.36736	0.0285329	0.00250627	0.840771	118.421	18.9206	119	0.060485	15.62	285.995
249	maro49	9.21	maro	panmar_CI	2.339	1.36736	0.0285329	0.00250627	0.840771	118.421	18.9206	119	0.060485	15.62	285.995
229	maro5	2.9	maro	lutkas_NS3	2.339	1.36736	0.0285329	0.00250627	0.840771	118.421	18.9206	119	0.060485	15.62	285.995
250	maro51	6.38	maro	parmul_CB	2.339	1.36736	0.0285329	0.00250627	0.840771	118.421	18.9206	119	0.060485	15.62	285.995
251	maro52	1.46	maro	prifil_CB	2.339	1.36736	0.0285329	0.00250627	0.840771	118.421	18.9206	119	0.060485	15.62	285.995
252	maro56	1.99	maro	triobe_CR	2.339	1.36736	0.0285329	0.00250627	0.840771	118.421	18.9206	119	0.060485	15.62	285.995
253	maro57	2.35	maro	zebfla_CB	2.339	1.36736	0.0285329	0.00250627	0.840771	118.421	18.9206	119	0.060485	15.62	285.995
230	maro6	4.39862	maro	moncap_M5	2.339	1.36736	0.0285329	0.00250627	0.840771	118.421	18.9206	119	0.060485	15.62	285.995
231	maro7	3.74	maro	porlob_M12	2.339	1.36736	0.0285329	0.00250627	0.840771	118.421	18.9206	119	0.060485	15.62	285.995
232	maro8	3.25	maro	prifil_M13	2.339	1.36736	0.0285329	0.00250627	0.840771	118.421	18.9206	119	0.060485	15.62	285.995
254	maui	5.41	maui	abuabd_NS3	2.219	2.23163	0.277059	0.00353273	0.240253	152.161	19.0683	62	0.049138	13.69	137.035
255	maui1	1.67	maui	abuvai_NS3	2.219	2.23163	0.277059	0.00353273	0.240253	152.161	19.0683	62	0.049138	13.69	137.035
263	maui10	7.29	maui	zebfla_M13	2.219	2.23163	0.277059	0.00353273	0.240253	152.161	19.0683	62	0.049138	13.69	137.035
264	maui11	3.31	maui	abuabd_CB	2.219	2.23163	0.277059	0.00353273	0.240253	152.161	19.0683	62	0.049138	13.69	137.035
265	maui13	4.81	maui	acanigF_CB	2.219	2.23163	0.277059	0.00353273	0.240253	152.161	19.0683	62	0.049138	13.69	137.035
266	maui15	2.43	maui	acaoli_CB	2.219	2.23163	0.277059	0.00353273	0.240253	152.161	19.0683	62	0.049138	13.69	137.035
267	maui16	8.43	maui	acapla_CR	2.219	2.23163	0.277059	0.00353273	0.240253	152.161	19.0683	62	0.049138	13.69	137.035
268	maui17	8.49	maui	calhai_CI	2.219	2.23163	0.277059	0.00353273	0.240253	152.161	19.0683	62	0.049138	13.69	137.035
269	maui18	5.89	maui	calhaz_CI	2.219	2.23163	0.277059	0.00353273	0.240253	152.161	19.0683	62	0.049138	13.69	137.035
270	maui19	8.78	maui	calseu_CI	2.219	2.23163	0.277059	0.00353273	0.240253	152.161	19.0683	62	0.049138	13.69	137.035
256	maui2	6.39	maui	epique_M6	2.219	2.23163	0.277059	0.00353273	0.240253	152.161	19.0683	62	0.049138	13.69	137.035
271	maui25	2.68	maui	ceparg_CB	2.219	2.23163	0.277059	0.00353273	0.240253	152.161	19.0683	62	0.049138	13.69	137.035
272	maui28	3.05	maui	chamil_CB	2.219	2.23163	0.277059	0.00353273	0.240253	152.161	19.0683	62	0.049138	13.69	137.035
273	maui29	2.19	maui	chamul_CB	2.219	2.23163	0.277059	0.00353273	0.240253	152.161	19.0683	62	0.049138	13.69	137.035
257	maui3	6.46	maui	etecor_M8	2.219	2.23163	0.277059	0.00353273	0.240253	152.161	19.0683	62	0.049138	13.69	137.035
274	maui30	3.66	maui	ctestr_CB	2.219	2.23163	0.277059	0.00353273	0.240253	152.161	19.0683	62	0.049138	13.69	137.035
275	maui33	7.15	maui	epique_CR	2.219	2.23163	0.277059	0.00353273	0.240253	152.161	19.0683	62	0.049138	13.69	137.035
276	maui34	4.46	maui	etecor_CB	2.219	2.23163	0.277059	0.00353273	0.240253	152.161	19.0683	62	0.049138	13.69	137.035
277	maui35	2.18	maui	etemar_CB	2.219	2.23163	0.277059	0.00353273	0.240253	152.161	19.0683	62	0.049138	13.69	137.035
258	maui4	4.55	maui	etemar_M9	2.219	2.23163	0.277059	0.00353273	0.240253	152.161	19.0683	62	0.049138	13.69	137.035
278	maui42	4.15	maui	lutful_CB	2.219	2.23163	0.277059	0.00353273	0.240253	152.161	19.0683	62	0.049138	13.69	137.035
279	maui43	8.88	maui	lutkas_CB	2.219	2.23163	0.277059	0.00353273	0.240253	152.161	19.0683	62	0.049138	13.69	137.035
280	maui44	2.82	maui	mulfla_CB	2.219	2.23163	0.277059	0.00353273	0.240253	152.161	19.0683	62	0.049138	13.69	137.035
281	maui47	7.46	maui	opheri_16S	2.219	2.23163	0.277059	0.00353273	0.240253	152.161	19.0683	62	0.049138	13.69	137.035
282	maui48	5.92	maui	ophpic_16S	2.219	2.23163	0.277059	0.00353273	0.240253	152.161	19.0683	62	0.049138	13.69	137.035
283	maui49	7.28	maui	panmar_CI	2.219	2.23163	0.277059	0.00353273	0.240253	152.161	19.0683	62	0.049138	13.69	137.035
259	maui5	2.97	maui	lutkas_NS3	2.219	2.23163	0.277059	0.00353273	0.240253	152.161	19.0683	62	0.049138	13.69	137.035
284	maui50	5.26	maui	panpen_CI	2.219	2.23163	0.277059	0.00353273	0.240253	152.161	19.0683	62	0.049138	13.69	137.035
285	maui52	2.27	maui	prifil_CB	2.219	2.23163	0.277059	0.00353273	0.240253	152.161	19.0683	62	0.049138	13.69	137.035
286	maui55	2.73	maui	stelon_CR	2.219	2.23163	0.277059	0.00353273	0.240253	152.161	19.0683	62	0.049138	13.69	137.035
287	maui56	3	maui	triobe_CR	2.219	2.23163	0.277059	0.00353273	0.240253	152.161	19.0683	62	0.049138	13.69	137.035
288	maui57	4.01	maui	zebfla_CB	2.219	2.23163	0.277059	0.00353273	0.240253	152.161	19.0683	62	0.049138	13.69	137.035
260	maui6	3.93994	maui	moncap_M5	2.219	2.23163	0.277059	0.00353273	0.240253	152.161	19.0683	62	0.049138	13.69	137.035
261	maui8	3.27	maui	prifil_M13	2.219	2.23163	0.277059	0.00353273	0.240253	152.161	19.0683	62	0.049138	13.69	137.035
262	maui9	6.03	maui	stelon_M10	2.219	2.23163	0.277059	0.00353273	0.240253	152.161	19.0683	62	0.049138	13.69	137.035
289	midw	4.28	midw	abuabd_NS3	1.937	1.58883	0.0146597	0.00104712	0.579557	132.821	13.2907	94	0.030375	15.08	367.425
290	midw1	3.49	midw	abuvai_NS3	1.937	1.58883	0.0146597	0.00104712	0.579557	132.821	13.2907	94	0.030375	15.08	367.425
295	midw10	7.63	midw	zebfla_M13	1.937	1.58883	0.0146597	0.00104712	0.579557	132.821	13.2907	94	0.030375	15.08	367.425
296	midw11	3.5	midw	abuabd_CB	1.937	1.58883	0.0146597	0.00104712	0.579557	132.821	13.2907	94	0.030375	15.08	367.425
297	midw12	4.64	midw	abuvai_CB	1.937	1.58883	0.0146597	0.00104712	0.579557	132.821	13.2907	94	0.030375	15.08	367.425
298	midw14	3.2	midw	acanigR_CB	1.937	1.58883	0.0146597	0.00104712	0.579557	132.821	13.2907	94	0.030375	15.08	367.425
299	midw15	3.01	midw	acaoli_CB	1.937	1.58883	0.0146597	0.00104712	0.579557	132.821	13.2907	94	0.030375	15.08	367.425
300	midw26	6.66	midw	chafre_CB	1.937	1.58883	0.0146597	0.00104712	0.579557	132.821	13.2907	94	0.030375	15.08	367.425
301	midw27	1.3	midw	chalun_CB	1.937	1.58883	0.0146597	0.00104712	0.579557	132.821	13.2907	94	0.030375	15.08	367.425
302	midw28	3.22	midw	chamil_CB	1.937	1.58883	0.0146597	0.00104712	0.579557	132.821	13.2907	94	0.030375	15.08	367.425
303	midw30	3.96	midw	ctestr_CB	1.937	1.58883	0.0146597	0.00104712	0.579557	132.821	13.2907	94	0.030375	15.08	367.425
304	midw39	5.52	midw	hetmam_CI	1.937	1.58883	0.0146597	0.00104712	0.579557	132.821	13.2907	94	0.030375	15.08	367.425
305	midw40	5.87	midw	holatr_CI	1.937	1.58883	0.0146597	0.00104712	0.579557	132.821	13.2907	94	0.030375	15.08	367.425
306	midw41	6.94	midw	holwhi_CI	1.937	1.58883	0.0146597	0.00104712	0.579557	132.821	13.2907	94	0.030375	15.08	367.425
307	midw43	8.99	midw	lutkas_CB	1.937	1.58883	0.0146597	0.00104712	0.579557	132.821	13.2907	94	0.030375	15.08	367.425
308	midw44	3.98	midw	mulfla_CB	1.937	1.58883	0.0146597	0.00104712	0.579557	132.821	13.2907	94	0.030375	15.08	367.425
309	midw45	5.23	midw	mulvan_CB	1.937	1.58883	0.0146597	0.00104712	0.579557	132.821	13.2907	94	0.030375	15.08	367.425
310	midw46	3.94	midw	myrber_CB	1.937	1.58883	0.0146597	0.00104712	0.579557	132.821	13.2907	94	0.030375	15.08	367.425
311	midw48	6.35	midw	ophpic_16S	1.937	1.58883	0.0146597	0.00104712	0.579557	132.821	13.2907	94	0.030375	15.08	367.425
312	midw49	8.25	midw	panmar_CI	1.937	1.58883	0.0146597	0.00104712	0.579557	132.821	13.2907	94	0.030375	15.08	367.425
291	midw5	3.16	midw	lutkas_NS3	1.937	1.58883	0.0146597	0.00104712	0.579557	132.821	13.2907	94	0.030375	15.08	367.425
313	midw51	6.05	midw	parmul_CB	1.937	1.58883	0.0146597	0.00104712	0.579557	132.821	13.2907	94	0.030375	15.08	367.425
314	midw54	8.66	midw	stefas_CR	1.937	1.58883	0.0146597	0.00104712	0.579557	132.821	13.2907	94	0.030375	15.08	367.425
315	midw55	2.39	midw	stelon_CR	1.937	1.58883	0.0146597	0.00104712	0.579557	132.821	13.2907	94	0.030375	15.08	367.425
316	midw57	3.95	midw	zebfla_CB	1.937	1.58883	0.0146597	0.00104712	0.579557	132.821	13.2907	94	0.030375	15.08	367.425
292	midw6	3.94572	midw	moncap_M5	1.937	1.58883	0.0146597	0.00104712	0.579557	132.821	13.2907	94	0.030375	15.08	367.425
293	midw7	3.86	midw	porlob_M12	1.937	1.58883	0.0146597	0.00104712	0.579557	132.821	13.2907	94	0.030375	15.08	367.425
294	midw9	5.54	midw	stelon_M10	1.937	1.58883	0.0146597	0.00104712	0.579557	132.821	13.2907	94	0.030375	15.08	367.425
320	molo10	7.33	molo	zebfla_M13	2.211	2.08244	0.186376	0.000425581	0.240253	140.057	18.6418	34	0.051754	14.15	151.123
321	molo13	4.45	molo	acanigF_CB	2.211	2.08244	0.186376	0.000425581	0.240253	140.057	18.6418	34	0.051754	14.15	151.123
322	molo16	8.64	molo	acapla_CR	2.211	2.08244	0.186376	0.000425581	0.240253	140.057	18.6418	34	0.051754	14.15	151.123
323	molo22	7.57	molo	celexa_CI	2.211	2.08244	0.186376	0.000425581	0.240253	140.057	18.6418	34	0.051754	14.15	151.123
324	molo23	7.13	molo	celsan_CI	2.211	2.08244	0.186376	0.000425581	0.240253	140.057	18.6418	34	0.051754	14.15	151.123
325	molo24	8.07	molo	celtal_CI	2.211	2.08244	0.186376	0.000425581	0.240253	140.057	18.6418	34	0.051754	14.15	151.123
326	molo25	2.75	molo	ceparg_CB	2.211	2.08244	0.186376	0.000425581	0.240253	140.057	18.6418	34	0.051754	14.15	151.123
317	molo3	6.83	molo	etecor_M8	2.211	2.08244	0.186376	0.000425581	0.240253	140.057	18.6418	34	0.051754	14.15	151.123
327	molo30	3.93	molo	ctestr_CB	2.211	2.08244	0.186376	0.000425581	0.240253	140.057	18.6418	34	0.051754	14.15	151.123
328	molo34	5.1	molo	etecor_CB	2.211	2.08244	0.186376	0.000425581	0.240253	140.057	18.6418	34	0.051754	14.15	151.123
329	molo35	1.75	molo	etemar_CB	2.211	2.08244	0.186376	0.000425581	0.240253	140.057	18.6418	34	0.051754	14.15	151.123
318	molo4	4.66	molo	etemar_M9	2.211	2.08244	0.186376	0.000425581	0.240253	140.057	18.6418	34	0.051754	14.15	151.123
330	molo46	3.2	molo	myrber_CB	2.211	2.08244	0.186376	0.000425581	0.240253	140.057	18.6418	34	0.051754	14.15	151.123
331	molo50	5.47	molo	panpen_CI	2.211	2.08244	0.186376	0.000425581	0.240253	140.057	18.6418	34	0.051754	14.15	151.123
332	molo52	2.1	molo	prifil_CB	2.211	2.08244	0.186376	0.000425581	0.240253	140.057	18.6418	34	0.051754	14.15	151.123
333	molo57	3.66	molo	zebfla_CB	2.211	2.08244	0.186376	0.000425581	0.240253	140.057	18.6418	34	0.051754	14.15	151.123
319	molo8	3.44	molo	prifil_M13	2.211	2.08244	0.186376	0.000425581	0.240253	140.057	18.6418	34	0.051754	14.15	151.123
352	niho	2	niho	abuabd_NS3	0.82	0.724276	0.00134953	0	0.796888	103.262	9	220	0.061863	16.31	242.399
353	niho1	1.67	niho	abuvai_NS3	0.82	0.724276	0.00134953	0	0.796888	103.262	9	220	0.061863	16.31	242.399
358	niho10	7.47	niho	zebfla_M13	0.82	0.724276	0.00134953	0	0.796888	103.262	9	220	0.061863	16.31	242.399
359	niho13	4.52	niho	acanigF_CB	0.82	0.724276	0.00134953	0	0.796888	103.262	9	220	0.061863	16.31	242.399
360	niho14	4.09	niho	acanigR_CB	0.82	0.724276	0.00134953	0	0.796888	103.262	9	220	0.061863	16.31	242.399
361	niho15	3.57	niho	acaoli_CB	0.82	0.724276	0.00134953	0	0.796888	103.262	9	220	0.061863	16.31	242.399
354	niho2	5.92	niho	epique_M6	0.82	0.724276	0.00134953	0	0.796888	103.262	9	220	0.061863	16.31	242.399
362	niho22	1.71	niho	celexa_CI	0.82	0.724276	0.00134953	0	0.796888	103.262	9	220	0.061863	16.31	242.399
363	niho25	2.72	niho	ceparg_CB	0.82	0.724276	0.00134953	0	0.796888	103.262	9	220	0.061863	16.31	242.399
364	niho26	5.75	niho	chafre_CB	0.82	0.724276	0.00134953	0	0.796888	103.262	9	220	0.061863	16.31	242.399
365	niho28	3.32	niho	chamil_CB	0.82	0.724276	0.00134953	0	0.796888	103.262	9	220	0.061863	16.31	242.399
366	niho29	2.87	niho	chamul_CB	0.82	0.724276	0.00134953	0	0.796888	103.262	9	220	0.061863	16.31	242.399
355	niho3	6.34	niho	etecor_M8	0.82	0.724276	0.00134953	0	0.796888	103.262	9	220	0.061863	16.31	242.399
367	niho30	4.11	niho	ctestr_CB	0.82	0.724276	0.00134953	0	0.796888	103.262	9	220	0.061863	16.31	242.399
368	niho33	7.54	niho	epique_CR	0.82	0.724276	0.00134953	0	0.796888	103.262	9	220	0.061863	16.31	242.399
369	niho34	4.94	niho	etecor_CB	0.82	0.724276	0.00134953	0	0.796888	103.262	9	220	0.061863	16.31	242.399
370	niho47	5.69	niho	opheri_16S	0.82	0.724276	0.00134953	0	0.796888	103.262	9	220	0.061863	16.31	242.399
371	niho48	6.34	niho	ophpic_16S	0.82	0.724276	0.00134953	0	0.796888	103.262	9	220	0.061863	16.31	242.399
372	niho51	5.29	niho	parmul_CB	0.82	0.724276	0.00134953	0	0.796888	103.262	9	220	0.061863	16.31	242.399
373	niho57	4.34	niho	zebfla_CB	0.82	0.724276	0.00134953	0	0.796888	103.262	9	220	0.061863	16.31	242.399
356	niho6	4.26744	niho	moncap_M5	0.82	0.724276	0.00134953	0	0.796888	103.262	9	220	0.061863	16.31	242.399
357	niho7	3.79	niho	porlob_M12	0.82	0.724276	0.00134953	0	0.796888	103.262	9	220	0.061863	16.31	242.399
377	niih16	8.4	niih	acapla_CR	2.199	1.30942	0.0446271	0.00565571	0.917905	107.046	9.89668	68	0.066332	16.31	211.496
378	niih25	2	niih	ceparg_CB	2.199	1.30942	0.0446271	0.00565571	0.917905	107.046	9.89668	68	0.066332	16.31	211.496
374	niih3	6.8	niih	etecor_M8	2.199	1.30942	0.0446271	0.00565571	0.917905	107.046	9.89668	68	0.066332	16.31	211.496
379	niih34	4.57	niih	etecor_CB	2.199	1.30942	0.0446271	0.00565571	0.917905	107.046	9.89668	68	0.066332	16.31	211.496
380	niih35	2.07	niih	etemar_CB	2.199	1.30942	0.0446271	0.00565571	0.917905	107.046	9.89668	68	0.066332	16.31	211.496
381	niih38	2.68	niih	halorn_CI	2.199	1.30942	0.0446271	0.00565571	0.917905	107.046	9.89668	68	0.066332	16.31	211.496
375	niih4	4.58	niih	etemar_M9	2.199	1.30942	0.0446271	0.00565571	0.917905	107.046	9.89668	68	0.066332	16.31	211.496
382	niih45	5.96	niih	mulvan_CB	2.199	1.30942	0.0446271	0.00565571	0.917905	107.046	9.89668	68	0.066332	16.31	211.496
383	niih48	5.11	niih	ophpic_16S	2.199	1.30942	0.0446271	0.00565571	0.917905	107.046	9.89668	68	0.066332	16.31	211.496
384	niih51	5.18	niih	parmul_CB	2.199	1.30942	0.0446271	0.00565571	0.917905	107.046	9.89668	68	0.066332	16.31	211.496
385	niih55	4.03	niih	stelon_CR	2.199	1.30942	0.0446271	0.00565571	0.917905	107.046	9.89668	68	0.066332	16.31	211.496
376	niih9	6.09	niih	stelon_M10	2.199	1.30942	0.0446271	0.00565571	0.917905	107.046	9.89668	68	0.066332	16.31	211.496
386	oahu	4.74	oahu	abuabd_NS3	2.575	2.42259	0.142111	0.0120073	0.854648	131.15	14.6759	111	0.058619	12.46	151.123
387	oahu1	3.33	oahu	abuvai_NS3	2.575	2.42259	0.142111	0.0120073	0.854648	131.15	14.6759	111	0.058619	12.46	151.123
395	oahu10	7.26	oahu	zebfla_M13	2.575	2.42259	0.142111	0.0120073	0.854648	131.15	14.6759	111	0.058619	12.46	151.123
396	oahu11	3.16	oahu	abuabd_CB	2.575	2.42259	0.142111	0.0120073	0.854648	131.15	14.6759	111	0.058619	12.46	151.123
397	oahu13	4.42	oahu	acanigF_CB	2.575	2.42259	0.142111	0.0120073	0.854648	131.15	14.6759	111	0.058619	12.46	151.123
398	oahu14	3.1	oahu	acanigR_CB	2.575	2.42259	0.142111	0.0120073	0.854648	131.15	14.6759	111	0.058619	12.46	151.123
399	oahu15	3.45	oahu	acaoli_CB	2.575	2.42259	0.142111	0.0120073	0.854648	131.15	14.6759	111	0.058619	12.46	151.123
400	oahu16	8.83	oahu	acapla_CR	2.575	2.42259	0.142111	0.0120073	0.854648	131.15	14.6759	111	0.058619	12.46	151.123
401	oahu19	9.15	oahu	calseu_CI	2.575	2.42259	0.142111	0.0120073	0.854648	131.15	14.6759	111	0.058619	12.46	151.123
402	oahu20	3.71	oahu	carign_ATP	2.575	2.42259	0.142111	0.0120073	0.854648	131.15	14.6759	111	0.058619	12.46	151.123
403	oahu21	4.35	oahu	carmel_ATP	2.575	2.42259	0.142111	0.0120073	0.854648	131.15	14.6759	111	0.058619	12.46	151.123
404	oahu25	2.8	oahu	ceparg_CB	2.575	2.42259	0.142111	0.0120073	0.854648	131.15	14.6759	111	0.058619	12.46	151.123
405	oahu28	3.17	oahu	chamil_CB	2.575	2.42259	0.142111	0.0120073	0.854648	131.15	14.6759	111	0.058619	12.46	151.123
406	oahu29	2.33	oahu	chamul_CB	2.575	2.42259	0.142111	0.0120073	0.854648	131.15	14.6759	111	0.058619	12.46	151.123
388	oahu3	6.52	oahu	etecor_M8	2.575	2.42259	0.142111	0.0120073	0.854648	131.15	14.6759	111	0.058619	12.46	151.123
407	oahu30	3.71	oahu	ctestr_CB	2.575	2.42259	0.142111	0.0120073	0.854648	131.15	14.6759	111	0.058619	12.46	151.123
408	oahu32	5.91	oahu	echneb_NS1	2.575	2.42259	0.142111	0.0120073	0.854648	131.15	14.6759	111	0.058619	12.46	151.123
409	oahu34	4.34	oahu	etecor_CB	2.575	2.42259	0.142111	0.0120073	0.854648	131.15	14.6759	111	0.058619	12.46	151.123
410	oahu35	1.82	oahu	etemar_CB	2.575	2.42259	0.142111	0.0120073	0.854648	131.15	14.6759	111	0.058619	12.46	151.123
411	oahu37	7.77	oahu	gymund_CBCI	2.575	2.42259	0.142111	0.0120073	0.854648	131.15	14.6759	111	0.058619	12.46	151.123
412	oahu38	2.02	oahu	halorn_CI	2.575	2.42259	0.142111	0.0120073	0.854648	131.15	14.6759	111	0.058619	12.46	151.123
413	oahu39	6.25	oahu	hetmam_CI	2.575	2.42259	0.142111	0.0120073	0.854648	131.15	14.6759	111	0.058619	12.46	151.123
389	oahu4	4.71	oahu	etemar_M9	2.575	2.42259	0.142111	0.0120073	0.854648	131.15	14.6759	111	0.058619	12.46	151.123
414	oahu40	4.58	oahu	holatr_CI	2.575	2.42259	0.142111	0.0120073	0.854648	131.15	14.6759	111	0.058619	12.46	151.123
415	oahu42	4.21	oahu	lutful_CB	2.575	2.42259	0.142111	0.0120073	0.854648	131.15	14.6759	111	0.058619	12.46	151.123
416	oahu43	9.21	oahu	lutkas_CB	2.575	2.42259	0.142111	0.0120073	0.854648	131.15	14.6759	111	0.058619	12.46	151.123
417	oahu44	6.75	oahu	mulfla_CB	2.575	2.42259	0.142111	0.0120073	0.854648	131.15	14.6759	111	0.058619	12.46	151.123
418	oahu45	5.76	oahu	mulvan_CB	2.575	2.42259	0.142111	0.0120073	0.854648	131.15	14.6759	111	0.058619	12.46	151.123
419	oahu47	7.05	oahu	opheri_16S	2.575	2.42259	0.142111	0.0120073	0.854648	131.15	14.6759	111	0.058619	12.46	151.123
420	oahu49	8.98	oahu	panmar_CI	2.575	2.42259	0.142111	0.0120073	0.854648	131.15	14.6759	111	0.058619	12.46	151.123
390	oahu5	3.02	oahu	lutkas_NS3	2.575	2.42259	0.142111	0.0120073	0.854648	131.15	14.6759	111	0.058619	12.46	151.123
421	oahu51	5.62	oahu	parmul_CB	2.575	2.42259	0.142111	0.0120073	0.854648	131.15	14.6759	111	0.058619	12.46	151.123
422	oahu52	1.97	oahu	prifil_CB	2.575	2.42259	0.142111	0.0120073	0.854648	131.15	14.6759	111	0.058619	12.46	151.123
423	oahu53	2.41	oahu	squmit_CR	2.575	2.42259	0.142111	0.0120073	0.854648	131.15	14.6759	111	0.058619	12.46	151.123
424	oahu54	9.12	oahu	stefas_CR	2.575	2.42259	0.142111	0.0120073	0.854648	131.15	14.6759	111	0.058619	12.46	151.123
425	oahu55	3.51	oahu	stelon_CR	2.575	2.42259	0.142111	0.0120073	0.854648	131.15	14.6759	111	0.058619	12.46	151.123
426	oahu56	2	oahu	triobe_CR	2.575	2.42259	0.142111	0.0120073	0.854648	131.15	14.6759	111	0.058619	12.46	151.123
427	oahu57	3.36	oahu	zebfla_CB	2.575	2.42259	0.142111	0.0120073	0.854648	131.15	14.6759	111	0.058619	12.46	151.123
391	oahu6	4.20756	oahu	moncap_M5	2.575	2.42259	0.142111	0.0120073	0.854648	131.15	14.6759	111	0.058619	12.46	151.123
392	oahu7	3.41	oahu	porlob_M12	2.575	2.42259	0.142111	0.0120073	0.854648	131.15	14.6759	111	0.058619	12.46	151.123
393	oahu8	3.18	oahu	prifil_M13	2.575	2.42259	0.142111	0.0120073	0.854648	131.15	14.6759	111	0.058619	12.46	151.123
394	oahu9	6.01	oahu	stelon_M10	2.575	2.42259	0.142111	0.0120073	0.854648	131.15	14.6759	111	0.058619	12.46	151.123
428	pear	4.36	pear	abuabd_NS3	2.575	1.98318	0.0518386	0	0.883465	142.264	19.0136	153	0.035885	13.77	364.45
429	pear1	3.26	pear	abuvai_NS3	2.575	1.98318	0.0518386	0	0.883465	142.264	19.0136	153	0.035885	13.77	364.45
434	pear10	7.45	pear	zebfla_M13	2.575	1.98318	0.0518386	0	0.883465	142.264	19.0136	153	0.035885	13.77	364.45
435	pear11	3.65	pear	abuabd_CB	2.575	1.98318	0.0518386	0	0.883465	142.264	19.0136	153	0.035885	13.77	364.45
436	pear12	4.5	pear	abuvai_CB	2.575	1.98318	0.0518386	0	0.883465	142.264	19.0136	153	0.035885	13.77	364.45
437	pear13	6.19	pear	acanigF_CB	2.575	1.98318	0.0518386	0	0.883465	142.264	19.0136	153	0.035885	13.77	364.45
438	pear14	3.17	pear	acanigR_CB	2.575	1.98318	0.0518386	0	0.883465	142.264	19.0136	153	0.035885	13.77	364.45
439	pear15	4.32	pear	acaoli_CB	2.575	1.98318	0.0518386	0	0.883465	142.264	19.0136	153	0.035885	13.77	364.45
440	pear16	9.38	pear	acapla_CR	2.575	1.98318	0.0518386	0	0.883465	142.264	19.0136	153	0.035885	13.77	364.45
441	pear18	4.26	pear	calhaz_CI	2.575	1.98318	0.0518386	0	0.883465	142.264	19.0136	153	0.035885	13.77	364.45
430	pear2	5.76	pear	epique_M6	2.575	1.98318	0.0518386	0	0.883465	142.264	19.0136	153	0.035885	13.77	364.45
442	pear26	6.55	pear	chafre_CB	2.575	1.98318	0.0518386	0	0.883465	142.264	19.0136	153	0.035885	13.77	364.45
443	pear27	1.89	pear	chalun_CB	2.575	1.98318	0.0518386	0	0.883465	142.264	19.0136	153	0.035885	13.77	364.45
444	pear28	4.42	pear	chamil_CB	2.575	1.98318	0.0518386	0	0.883465	142.264	19.0136	153	0.035885	13.77	364.45
445	pear29	1.85	pear	chamul_CB	2.575	1.98318	0.0518386	0	0.883465	142.264	19.0136	153	0.035885	13.77	364.45
446	pear30	3.57	pear	ctestr_CB	2.575	1.98318	0.0518386	0	0.883465	142.264	19.0136	153	0.035885	13.77	364.45
447	pear31	9.08	pear	desalb_CR	2.575	1.98318	0.0518386	0	0.883465	142.264	19.0136	153	0.035885	13.77	364.45
448	pear33	6.54	pear	epique_CR	2.575	1.98318	0.0518386	0	0.883465	142.264	19.0136	153	0.035885	13.77	364.45
449	pear34	3.92	pear	etecor_CB	2.575	1.98318	0.0518386	0	0.883465	142.264	19.0136	153	0.035885	13.77	364.45
450	pear38	2.54	pear	halorn_CI	2.575	1.98318	0.0518386	0	0.883465	142.264	19.0136	153	0.035885	13.77	364.45
451	pear39	5.31	pear	hetmam_CI	2.575	1.98318	0.0518386	0	0.883465	142.264	19.0136	153	0.035885	13.77	364.45
452	pear40	4.84	pear	holatr_CI	2.575	1.98318	0.0518386	0	0.883465	142.264	19.0136	153	0.035885	13.77	364.45
453	pear41	6.45	pear	holwhi_CI	2.575	1.98318	0.0518386	0	0.883465	142.264	19.0136	153	0.035885	13.77	364.45
454	pear44	2.6	pear	mulfla_CB	2.575	1.98318	0.0518386	0	0.883465	142.264	19.0136	153	0.035885	13.77	364.45
455	pear45	4.29	pear	mulvan_CB	2.575	1.98318	0.0518386	0	0.883465	142.264	19.0136	153	0.035885	13.77	364.45
456	pear48	5.52	pear	ophpic_16S	2.575	1.98318	0.0518386	0	0.883465	142.264	19.0136	153	0.035885	13.77	364.45
457	pear49	9.26	pear	panmar_CI	2.575	1.98318	0.0518386	0	0.883465	142.264	19.0136	153	0.035885	13.77	364.45
458	pear50	6.86	pear	panpen_CI	2.575	1.98318	0.0518386	0	0.883465	142.264	19.0136	153	0.035885	13.77	364.45
459	pear51	4.43	pear	parmul_CB	2.575	1.98318	0.0518386	0	0.883465	142.264	19.0136	153	0.035885	13.77	364.45
460	pear54	8.15	pear	stefas_CR	2.575	1.98318	0.0518386	0	0.883465	142.264	19.0136	153	0.035885	13.77	364.45
461	pear55	1.87	pear	stelon_CR	2.575	1.98318	0.0518386	0	0.883465	142.264	19.0136	153	0.035885	13.77	364.45
462	pear57	4.01	pear	zebfla_CB	2.575	1.98318	0.0518386	0	0.883465	142.264	19.0136	153	0.035885	13.77	364.45
431	pear6	4.19632	pear	moncap_M5	2.575	1.98318	0.0518386	0	0.883465	142.264	19.0136	153	0.035885	13.77	364.45
432	pear7	3.87	pear	porlob_M12	2.575	1.98318	0.0518386	0	0.883465	142.264	19.0136	153	0.035885	13.77	364.45
433	pear9	5.4	pear	stelon_M10	2.575	1.98318	0.0518386	0	0.883465	142.264	19.0136	153	0.035885	13.77	364.45

## Sheet: mixed model output
ALL DATA
	Intercept	areaTot	ccaCover	corCover	hot	lgmLoss	df	logLik	AICc	delta	weight
18	4.826	0.2031				-0.2938	5	-578.765	1167.7	0	0.149
6	4.707	0.1363		0.4338			5	-579.374	1168.9	1.22	0.081
22	4.791	0.1789		0.2054		-0.2167	6	-578.478	1169.2	1.48	0.071
5	4.998			0.4923			4	-580.604	1169.3	1.63	0.066
20	4.831	0.1867	3.639			-0.2777	6	-578.681	1169.6	1.89	0.058
26	4.799	0.2052			0.001722	-0.2978	6	-578.764	1169.7	2.06	0.053
13	5.405			0.4182	-0.02676		5	-580.181	1170.5	2.83	0.036
14	4.978	0.1239		0.3945	-0.01613		6	-579.23	1170.7	2.99	0.034
7	4.974		6.67	0.4143			5	-580.319	1170.8	3.11	0.032
21	5.086			0.387		-0.1085	5	-580.35	1170.8	3.17	0.031
8	4.714	0.1286	2.385	0.4093			6	-579.341	1170.9	3.21	0.03
2	4.723	0.1677					4	-581.478	1171.1	3.38	0.028
17	5.246					-0.2424	4	-581.495	1171.1	3.41	0.027
24	4.796	0.173	1.741	0.1891		-0.2151	7	-578.46	1171.2	3.52	0.026
30	4.766	0.1809		0.2053	0.001625	-0.2205	7	-578.476	1171.2	3.55	0.025
19	5.158		10.93			-0.2066	5	-580.588	1171.3	3.64	0.024
28	4.794	0.1894	3.666		0.002326	-0.283	7	-578.679	1171.6	3.95	0.021
10	5.284	0.1361			-0.03354		5	-580.787	1171.7	4.04	0.02
3	5.014		13.67				4	-581.904	1171.9	4.23	0.018
4	4.749	0.1311	9.214				5	-580.895	1171.9	4.26	0.018
9	5.776				-0.04644		4	-581.932	1172	4.28	0.018
15	5.344		5.619	0.3599	-0.0241		6	-579.983	1172.2	4.49	0.016
25	5.63				-0.02866	-0.1845	5	-581.049	1172.2	4.57	0.015
23	5.067		7.124	0.2958		-0.1167	6	-580.027	1172.3	4.58	0.015
11	5.561		10.72		-0.03613		5	-581.092	1172.3	4.65	0.015
29	5.399			0.3596	-0.02253	-0.07248	6	-580.079	1172.4	4.69	0.014
16	4.978	0.1176	2.067	0.3743	-0.01569		7	-579.206	1172.7	5.01	0.012
1	5.096						3	-583.377	1172.8	5.14	0.011
27	5.447		9.731		-0.02085	-0.1684	6	-580.361	1172.9	5.25	0.011
12	5.224	0.1106	7.567		-0.02868		6	-580.407	1173	5.34	0.01
32	4.766	0.1752	1.766	0.1888	0.001924	-0.2196	8	-578.459	1173.3	5.59	0.009
31	5.331		6.181	0.285	-0.01884	-0.08551	7	-579.842	1174	6.28	0.006
MHI ONLY
	Intercept	areaTot	ccaCover	corCover	hot	lgmLoss	df	logLik	AICc	delta	weight
19	5.093		32.37			-0.3943	5	-310.48	631.3	0	0.237
27	4.653		37.01		0.02998	-0.4232	6	-310.322	633.1	1.8	0.096
23	5.057		31.15	0.0889		-0.3634	6	-310.458	633.3	2.08	0.084
20	5.229	-0.06852	34.16			-0.3787	6	-310.465	633.3	2.09	0.083
7	4.757		23.6	0.612			5	-311.958	634.2	2.96	0.054
13	5.963			0.8051	-0.07789		5	-312.163	634.6	3.37	0.044
31	4.512		41.31	-0.1567	0.0439	-0.4912	7	-310.288	635.1	3.87	0.034
28	4.544	0.03822	36.37		0.03227	-0.4342	7	-310.318	635.2	3.94	0.033
24	5.136	-0.03554	32.34	0.06973		-0.3619	7	-310.455	635.5	4.21	0.029
15	5.418		15.98	0.6745	-0.04459		6	-311.596	635.6	4.35	0.027
5	4.874			0.8042			4	-313.85	635.9	4.64	0.023
22	3.864	0.5397		0.58		-0.312	6	-311.756	635.9	4.67	0.023
4	5.999	-0.5242	45.43				5	-312.823	635.9	4.69	0.023
6	3.917	0.3975		0.931			5	-312.86	636	4.76	0.022
18	4.179	0.5294				-0.5088	5	-312.91	636.1	4.86	0.021
3	4.896		31.47				4	-313.984	636.2	4.91	0.02
8	4.995	-0.1065	27.26	0.5482			6	-311.932	636.3	5.02	0.019
14	5.315	0.1882		0.865	-0.06395		6	-311.992	636.4	5.14	0.018
29	5.957			0.7146	-0.07271	-0.07114	6	-312.106	636.6	5.37	0.016
21	5.05			0.5649		-0.1884	5	-313.408	637.1	5.86	0.013
17	5.334					-0.3825	4	-314.479	637.2	5.9	0.012
32	4.503	0.00354	41.21	-0.1553	0.04399	-0.4916	8	-310.288	637.3	6.04	0.012
12	6.588	-0.5653	41.45		-0.0332		6	-312.62	637.7	6.4	0.01
16	5.695	-0.1205	20.04	0.6031	-0.04507		7	-311.562	637.7	6.42	0.01
30	4.577	0.3968		0.6418	-0.03193	-0.2278	7	-311.619	637.8	6.54	0.009
25	6.055				-0.05332	-0.3342	5	-313.75	637.8	6.54	0.009
11	5.161		28.8		-0.0175		5	-313.927	638.1	6.89	0.008
26	4.244	0.5168			-0.002782	-0.5033	6	-312.908	638.2	6.98	0.007
9	6.218				-0.07734		4	-316.026	640.2	8.99	0.003
1	5.136						3	-317.613	641.3	10.09	0.002
10	6.618	-0.1195			-0.08622		5	-315.952	642.2	10.94	0.001
2	4.818	0.1378					4	-317.489	643.2	11.92	0.001
NWHI only
	Intercept	areaTot	ccaCover	corCover	hot	lgmLoss	df	logLik	AICc	delta	weight
1	4.853						3	-297.305	600.7	0	0.126
2	4.649	0.09637					4	-296.665	601.5	0.8	0.085
14	3.052	0.3286		-4.783	0.08415		6	-294.566	601.5	0.82	0.084
6	4.537	0.1988		-2.42			5	-295.782	601.9	1.13	0.072
3	4.873		-5.157				4	-297.184	602.6	1.84	0.05
5	4.866			-0.2954			4	-297.281	602.8	2.03	0.046
9	4.768				0.005436		4	-297.296	602.8	2.06	0.045
17	4.84					0.01633	4	-297.302	602.8	2.07	0.045
4	4.642	0.1158	-8.97				5	-296.324	602.9	2.22	0.042
28	3.044	0.2955	-32.96		0.1177	-0.6851	7	-294.455	603.5	2.74	0.032
10	4.423	0.1012			0.01382		5	-296.61	603.5	2.79	0.031
18	4.687	0.1059				-0.07581	5	-296.614	603.5	2.8	0.031
30	3.021	0.3346		-4.696	0.0883	-0.06496	7	-294.537	603.6	2.9	0.03
16	3.048	0.3301	0.6201	-4.85	0.08426		7	-294.565	603.7	2.96	0.029
22	4.496	0.1993		-2.618		0.06317	6	-295.752	603.9	3.19	0.026
8	4.538	0.1983	-0.2581	-2.393			6	-295.781	604	3.25	0.025
20	4.733	0.1466	-12.42			-0.1856	6	-296.066	604.5	3.82	0.019
11	4.677		-6.144		0.01276		5	-297.141	604.6	3.85	0.018
12	4.139	0.133	-11.9		0.03064		6	-296.089	604.6	3.87	0.018
7	4.868		-6.034	0.1836			5	-297.179	604.7	3.92	0.018
19	4.886		-5.365			-0.0158	5	-297.182	604.7	3.93	0.018
13	4.717			-0.4098	0.009848		5	-297.256	604.8	4.08	0.016
21	4.831			-0.4653		0.05548	5	-297.258	604.8	4.08	0.016
25	4.77				0.005027	0.005782	5	-297.296	604.9	4.16	0.016
26	4.296	0.1239			0.02604	-0.1461	6	-296.463	605.3	4.61	0.013
32	2.979	0.3192	-20.85	-1.935	0.1097	-0.4536	8	-294.398	605.5	4.79	0.012
24	4.261	0.2351	15.54	-5.051		0.3297	7	-295.636	605.8	5.1	0.01
27	4.633		-7.57		0.0194	-0.06971	6	-297.108	606.6	5.9	0.007
23	4.998		-14.94	1.502		-0.1995	6	-297.109	606.6	5.9	0.007
15	4.682		-6.468	0.07477	0.01234		6	-297.14	606.7	5.97	0.006
29	4.718			-0.5209	0.00797	0.04344	6	-297.243	606.9	6.17	0.006
31	4.498		-38.16	4.182	0.05385	-0.6771	7	-296.772	608.1	7.37	0.003

## Sheet: meanAR model selection
GLM and AIC results for all univariate, bivariate and trivariate combinations of seascape factors.
using rar6, 13 islands									using rar10, 12 islands (Niihau excluded)									using rar6, 12 islands (Niihau excluded) to compare with rar10
Model	Number	RSquare	Δ AICc	AICc	BIC	exp	weight		Model	Number	RSquare		AICc	BIC	exp	weight		Model	Number	RSquare	RMSE	AICc	BIC
Log Total habitat area,% Coral cover	2	0.5931	0	-1.7355	-2.9327	1	0.133037		Log Total habitat area,% Coral cover	2	0.6266	0	3.6968	0.5983	1	0.307194		Log Total habitat area	1	0.5751	0.1449	-5.497	-7.0423
Log Total habitat area,LGM habitat loss (%)	2	0.5859	0.2267	-1.5088	-1.8918	0.892838	0.11878		Log Total habitat area,LGM habitat loss (%)	2	0.5746	0.6762	4.373	2.1611	0.713124	0.219067		Log Total habitat area,% Coral cover	2	0.6874	0.131	-4.4671	-8.2417
Log Total habitat area,Thermal stress events	2	0.5805	0.3971	-1.3384	-0.6713	0.819919	0.109079		% Coral cover	1	0.4772	2.239	5.9358	2.1515	0.326443	0.100281		Log Total habitat area,% CCA cover	2	0.679	0.1327	-4.149	-7.9236
Log Total habitat area	1	0.4419	0.5015	-1.234	0.3419	0.778217	0.103532		Log Total habitat area	1	0.3521	2.5732	6.27	4.7247	0.276208	0.0848494		Log Total habitat area,LGM habitat loss (%)	2	0.6604	0.1365	-3.4703	-7.245
% CCA cover,Thermal stress events	2	0.5685	0.762	-0.9735	2.8144	0.683178	0.0908879		% Coral cover,Thermal stress events (ave. annual hotspot anomalies %)	2	0.5325	3.3726	7.0694	3.2947	0.185204	0.0568933		Log Total habitat area,Thermal stress events (ave. annual hotspot anomalies %)	2	0.6369	0.1412	-2.6706	-6.4453
Thermal stress events	1	0.3953	0.8155	-0.92	-4.4757	0.665145	0.0884888		% Coral cover,LGM habitat loss (%)	2	0.4967	4.2564	7.9532	4.1786	0.119051	0.0365718		% CCA cover,Thermal stress events (ave. annual hotspot anomalies %)	2	0.5796	0.1519	-0.9108	-4.6855
% Coral cover	1	0.3358	2.036	0.3005	-4.249	0.361317	0.0480685		Thermal stress events (ave. annual hotspot anomalies %)	1	0.2348	4.5709	8.2677	6.7224	0.101728	0.0312503		% CCA cover	1	0.3655	0.177	-0.6855	-2.2308
Log Total habitat area,% CCA cover	2	0.522	2.0926	0.3571	-4.0786	0.351235	0.0467272		% Coral cover,% CCA cover	2	0.4773	4.7116	8.4084	4.6338	0.0948176	0.0291274		Log Total habitat area,% CCA cover,LGM habitat loss (%)	3	0.7428	0.126	-0.5191	-8.0946
% Coral cover,Thermal stress events	2	0.5176	2.2106	0.4751	-3.7137	0.331112	0.04405		LGM habitat loss (%)	1	0.2159	4.8635	8.5603	7.015	0.0878829	0.0269971		Log Total habitat area,% Coral cover,% CCA cover	3	0.7405	0.1266	-0.4128	-7.9883
% CCA cover	1	0.282	3.0493	1.3138	-2.3831	0.217697	0.0289618		Log Total habitat area,% Coral cover,LGM habitat loss (%)	3	0.6788	5.1548	8.8516	1.2761	0.0759713	0.0233379		Log Total habitat area,% CCA cover,Thermal stress events (ave. annual hotspot anomalies %)	3	0.7371	0.1274	-0.256	-7.8315
Log Total habitat area,% Coral cover,Thermal stress events (ave. annual hotspot anomalies %)	3	0.6609	3.2005	1.465	-2.2651	0.201846	0.026853		Log Total habitat area,Thermal stress events (ave. annual hotspot anomalies %)	2	0.4038	6.2899	9.9867	6.212	0.0430691	0.0132305		Thermal stress events (ave. annual hotspot anomalies %)	1	0.3393	0.1807	-0.2007	-1.746
Log Total habitat area,% CCA cover,Thermal stress events (ave. annual hotspot anomalies %)	3	0.6573	3.3395	1.604	-0.4692	0.188294	0.0250501		Log Total habitat area,% Coral cover,% CCA cover	3	0.6408	6.4964	10.1932	2.6177	0.0388441	0.0119327		% Coral cover	1	0.3218	0.183	0.1131	-1.4321
Log Total habitat area,% CCA cover,LGM habitat loss (%)	3	0.6433	3.8572	2.1217	0.5636	0.145352	0.0193371		Log Total habitat area,% Coral cover,Thermal stress events (ave. annual hotspot anomalies %)	3	0.634	6.7217	10.4185	2.843	0.0347057	0.0106614		Log Total habitat area,% Coral cover,Thermal stress events (ave. annual hotspot anomalies %)	3	0.7138	0.1329	0.7598	-6.8157
% Coral cover,% CCA cover	2	0.4462	4.0065	2.271	1.0119	0.134896	0.0179462		% CCA cover	1	0.0822	6.7521	10.4489	8.9036	0.0341822	0.0105006		Log Total habitat area,% Coral cover,LGM habitat loss (%)	3	0.7056	0.1348	1.1017	-6.4738
Log Total habitat area,% Coral cover,LGM habitat loss (%)	3	0.6318	4.27	2.5345	1.7888	0.118245	0.0157309		Log Total habitat area,% CCA cover	2	0.3544	7.2446	10.9414	7.1668	0.0267211	0.00820857		% Coral cover,% CCA cover	2	0.4913	0.1671	1.3766	-2.3981
Log Total habitat area,LGM habitat loss (%),Thermal stress events (ave. annual hotspot anomalies %)	3	0.6248	4.5159	2.7804	-4.2817	0.104565	0.013911		LGM habitat loss (%),Thermal stress events (ave. annual hotspot anomalies %)	2	0.315	7.9563	11.6531	7.8785	0.0187202	0.00575074		% Coral cover,Thermal stress events (ave. annual hotspot anomalies %)	2	0.4766	0.1695	1.7188	-2.0558
Log Total habitat area,% Coral cover,% CCA cover	3	0.6238	4.5523	2.8168	-4.1427	0.102679	0.0136601		Log Total habitat area,% CCA cover,LGM habitat loss (%)	3	0.5748	8.5199	12.2167	4.6413	0.014123	0.0043385		Log Total habitat area,LGM habitat loss (%),Thermal stress events (ave. annual hotspot anomalies %)	3	0.6745	0.1418	2.305	-5.2705
% Coral cover,% CCA cover,Thermal stress events (ave. annual hotspot anomalies %)	3	0.617	4.7853	3.0498	-3.625	0.0913872	0.0121579		Log Total habitat area,LGM habitat loss (%),Thermal stress events (ave. annual hotspot anomalies %)	3	0.5747	8.5224	12.2192	4.6437	0.0141054	0.00433308		% CCA cover,LGM habitat loss (%)	2	0.4122	0.1796	3.1122	-0.6625
LGM habitat loss (%),Thermal stress events (ave. annual hotspot anomalies %)	2	0.4004	5.0393	3.3038	-3.2122	0.0804878	0.0107078		% CCA cover,LGM habitat loss (%)	2	0.2714	8.6958	12.3926	8.6179	0.0129339	0.00397323		LGM habitat loss (%)	1	0.0801	0.2132	3.772	2.2267
% CCA cover,LGM habitat loss (%)	2	0.3794	5.4876	3.7521	-2.9663	0.0643254	0.00855766		% CCA cover,Thermal stress events (ave. annual hotspot anomalies %)	2	0.2695	8.7279	12.4247	8.65	0.012728	0.00390996		% Coral cover,% CCA cover,Thermal stress events (ave. annual hotspot anomalies %)	3	0.6243	0.1523	4.0264	-3.549
LGM habitat loss (%)	1	0.1315	5.5217	3.7862	-2.9299	0.063238	0.00841299		% Coral cover,LGM habitat loss (%),Thermal stress events (ave. annual hotspot anomalies %)	3	0.5378	9.5209	13.2177	5.6422	0.00856176	0.00263012		LGM habitat loss (%),Thermal stress events (ave. annual hotspot anomalies %)	2	0.3406	0.1903	4.4914	0.7167
% CCA cover,LGM habitat loss (%),Thermal stress events (ave. annual hotspot anomalies %)	3	0.5733	6.1897	4.4542	-2.6968	0.0452818	0.00602415		% Coral cover,% CCA cover,Thermal stress events (ave. annual hotspot anomalies %)	3	0.5325	9.6573	13.3541	5.7787	0.00799731	0.00245672		% Coral cover,LGM habitat loss (%)	2	0.3218	0.1929	4.8274	1.0527
% Coral cover,LGM habitat loss (%)	2	0.3411	6.2645	4.529	-1.2925	0.0436195	0.00580301		% Coral cover,% CCA cover,LGM habitat loss (%)	3	0.4974	10.526	14.2228	6.6473	0.00517974	0.00159118		% CCA cover,LGM habitat loss (%),Thermal stress events (ave. annual hotspot anomalies %)	3	0.5802	0.161	5.3584	-2.2171
% Coral cover,LGM habitat loss (%),Thermal stress events (ave. annual hotspot anomalies %)	3	0.5233	7.63	5.8945	0.1478	0.0220377	0.00293183		Log Total habitat area,% CCA cover,Thermal stress events (ave. annual hotspot anomalies %)	3	0.4056	12.5392	16.236	8.6605	0.00189299	0.000581513		% Coral cover,% CCA cover,LGM habitat loss (%)	3	0.4935	0.1769	7.612	0.0365
% Coral cover,% CCA cover,LGM habitat loss (%)	3	0.46	9.2505	7.515	1.7683	0.0098012	0.00130392		% CCA cover,LGM habitat loss (%),Thermal stress events (ave. annual hotspot anomalies %)	3	0.3474	13.6602	17.357	9.7815	0.00108075	0.000332		% Coral cover,LGM habitat loss (%),Thermal stress events (ave. annual hotspot anomalies %)	3	0.4915	0.1772	7.6593	0.0838
						7.51671									3.25528
using rar6, NWHI only
Model	Number	RSquare	RMSE	AICc	BIC	exp	weight
Log Total habitat area	1	0.6683	0.0048	3.9048	-4.2575	0.997603	0.830297
Thermal stress events (ave. annual hotspot anomalies %)	1	0.2938	5.2953	9.1953	1.033	0.0708174	0.0589408
% Coral cover	1	0.2007	6.1616	10.0616	1.8994	0.0459225	0.0382209
% CCA cover	1	0.1565	6.5382	10.4382	2.2759	0.0380406	0.0316609
LGM habitat loss (%)	1	0.081	7.1385	11.0385	2.8763	0.028177	0.0234515
Log Total habitat area,LGM habitat loss (%)	2	0.8505	8.4267	12.3267	-7.8897	0.0147967	0.0123152
Log Total habitat area,Thermal stress events (ave. annual hotspot anomalies %)	2	0.7346	12.4449	16.3449	-3.8714	0.00198438	0.00165158
% Coral cover,Thermal stress events (ave. annual hotspot anomalies %)	2	0.6911	13.5077	17.4077	-2.8087	0.00116638	0.000970769
Log Total habitat area,% Coral cover	2	0.6857	13.6289	17.5289	-2.6875	0.0010978	0.000913688
Log Total habitat area,% CCA cover	2	0.6788	13.779	17.679	-2.5374	0.00101842	0.000847625
% CCA cover,Thermal stress events (ave. annual hotspot anomalies %)	2	0.6097	15.1431	19.0431	-1.1732	0.000514894	0.000428542
% Coral cover,LGM habitat loss (%)	2	0.496	16.9341	20.8341	0.6178	0.000210284	0.000175018
LGM habitat loss (%),Thermal stress events (ave. annual hotspot anomalies %)	2	0.2997	19.2358	23.1358	2.9195	6.65272e-05	5.53701e-05
% Coral cover,% CCA cover	2	0.222	19.9724	23.8724	3.6561	4.60308e-05	3.83111e-05
% CCA cover,LGM habitat loss (%)	2	0.1857	20.2916	24.1916	3.9752	3.92405e-05	3.26596e-05
% Coral cover,% CCA cover,LGM habitat loss (%)	3	0.8623	49.8486	53.7486	-6.5218	1.49801e-11	1.24678e-11
Log Total habitat area,% CCA cover,LGM habitat loss (%)	3	0.8563	50.1514	54.0514	-6.219	1.28754e-11	1.07161e-11
Log Total habitat area,% Coral cover,LGM habitat loss (%)	3	0.8558	50.175	54.075	-6.1954	1.27244e-11	1.05904e-11
Log Total habitat area,LGM habitat loss (%),Thermal stress events (ave. annual hotspot anomalies %)	3	0.8532	50.2998	54.1998	-6.0707	1.19547e-11	9.94977e-12
% Coral cover,LGM habitat loss (%),Thermal stress events (ave. annual hotspot anomalies %)	3	0.8089	52.1436	56.0436	-4.2269	4.75512e-12	3.95765e-12
Log Total habitat area,% CCA cover,Thermal stress events (ave. annual hotspot anomalies %)	3	0.7985	52.5171	56.4171	-3.8533	3.94509e-12	3.28347e-12
Log Total habitat area,% Coral cover,Thermal stress events (ave. annual hotspot anomalies %)	3	0.7459	54.1395	58.0395	-2.231	1.7529e-12	1.45892e-12
% Coral cover,% CCA cover,Thermal stress events (ave. annual hotspot anomalies %)	3	0.7441	54.1883	58.0883	-2.1821	1.71065e-12	1.42376e-12
Log Total habitat area,% Coral cover,% CCA cover	3	0.7304	54.5544	58.4544	-1.816	1.4245e-12	1.1856e-12
% CCA cover,LGM habitat loss (%),Thermal stress events (ave. annual hotspot anomalies %)	3	0.654	56.2997	60.1997	-0.0708	5.95217e-13	4.95395e-13
						1.2015
using rar6, MHI only
Model	Number	RSquare	RMSE	AICc	BIC	exp	weight
% Coral cover	1	0.6074	0	11.0712	-1.5535	1	0.52286
Thermal stress events (ave. annual hotspot anomalies %)	1	0.4595	1.9185	12.9897	0.3649	0.38318	0.20035
% CCA cover	1	0.3982	2.563	13.6342	1.0095	0.277621	0.145157
Log Total habitat area	1	0.2794	3.6445	14.7157	2.091	0.161662	0.0845265
LGM habitat loss (%)	1	0.1231	4.8224	15.8936	3.2688	0.0897076	0.0469045
Log Total habitat area,% Coral cover	2	0.9634	15.7604	26.8316	-14.001	0.000378157	0.000197724
% Coral cover,Thermal stress events (ave. annual hotspot anomalies %)	2	0.8473	24.3328	35.404	-5.429	5.20235e-06	2.7201e-06
% Coral cover,% CCA cover	2	0.7629	26.9752	38.0464	-2.7866	1.38806e-06	7.25764e-07
% Coral cover,LGM habitat loss (%)	2	0.6319	29.6136	40.6848	-0.1482	3.71098e-07	1.94032e-07
% CCA cover,LGM habitat loss (%)	2	0.6272	29.6906	40.7618	-0.0712	3.57082e-07	1.86704e-07
Log Total habitat area,LGM habitat loss (%)	2	0.6066	30.0131	41.0843	0.2513	3.03905e-07	1.589e-07
% CCA cover,Thermal stress events (ave. annual hotspot anomalies %)	2	0.5881	30.2887	41.3599	0.527	2.64784e-07	1.38445e-07
LGM habitat loss (%),Thermal stress events (ave. annual hotspot anomalies %)	2	0.4677	31.8267	42.8979	2.065	1.22721e-07	6.41661e-08
Log Total habitat area,Thermal stress events (ave. annual hotspot anomalies %)	2	0.4651	31.8563	42.9275	2.0945	1.20918e-07	6.32234e-08
Log Total habitat area,% CCA cover	2	0.4082	32.4625	43.5337	2.7007	8.93013e-08	4.66921e-08
Log Total habitat area,% Coral cover,% CCA cover	3	0.9848		.	-17.475	1.91256
Log Total habitat area,% Coral cover,LGM habitat loss (%)	3	0.969		.	-13.196
Log Total habitat area,% Coral cover,Thermal stress events (ave. annual hotspot anomalies %)	3	0.9672		.	-12.872
% Coral cover,LGM habitat loss (%),Thermal stress events (ave. annual hotspot anomalies %)	3	0.951		.	-10.452
% Coral cover,% CCA cover,Thermal stress events (ave. annual hotspot anomalies %)	3	0.8921		.	-5.7193
Log Total habitat area,LGM habitat loss (%),Thermal stress events (ave. annual hotspot anomalies %)	3	0.7767		.	-1.3551
% Coral cover,% CCA cover,LGM habitat loss (%)	3	0.7663		.	-1.0821
Log Total habitat area,% CCA cover,LGM habitat loss (%)	3	0.6973		.	0.4699
% CCA cover,LGM habitat loss (%),Thermal stress events (ave. annual hotspot anomalies %)	3	0.6693		.	1.0009
Log Total habitat area,% CCA cover,Thermal stress events (ave. annual hotspot anomalies %)	3	0.6289		.	1.6921

[truncated: 1 more sheets: Marker Composition Calcs]
